# Supplementary material for: Flexoelectric domain walls enable charge separation and transport in cubic perovskites
Source: Nat Commun. 2026 Feb 16;17:946. doi: 10.1038/s41467-026-68660-5 (PMC12909952; doi:10.1038/s41467-026-68660-5)
Supplement: Supplementary file 7 — Source Data [file 41467_2026_68660_MOESM7_ESM.xlsx]

## Sheet: Fig.1e
Temperature, K	Cumulative retardation, rad
220.1	42.6025
220.2	42.4641
220.3	42.3383
220.4	42.199
220.5	42.0354
220.6	41.8449
220.7	41.6004
220.8	41.2966
220.9	40.9548
221	40.581
221.1	40.2621
221.2	39.9791
221.3	39.7773
221.4	39.6134
221.5	39.4575
221.6	39.2993
221.7	39.1752
221.8	39.0333
221.9	38.8706
222	38.6422
222.1	38.3658
222.2	38.0685
222.3	37.6987
222.4	37.3262
222.5	37.0059
222.6	36.7138
222.7	36.5342
222.8	36.3549
222.9	36.1925
223	36.0409
223.1	35.8686
223.2	35.679
223.3	35.4341
223.4	35.1106
223.5	34.7067
223.6	34.3119
223.7	33.9569
223.8	33.6786
223.9	33.4529
224	33.2544
224.1	33.0665
224.2	32.898
224.3	32.7062
224.4	32.474
224.5	32.1714
224.6	31.7755
224.7	31.3321
224.8	30.8909
224.9	30.5702
225	30.345
225.1	30.1365
225.2	29.9581
225.3	29.7749
225.4	29.5739
225.5	29.3199
225.6	28.9953
225.7	28.5594
225.8	28.0696
225.9	27.6615
226	27.3627
226.1	27.1192
226.2	26.9019
226.3	26.6864
226.4	26.4559
226.5	26.1547
226.6	25.7791
226.7	25.2982
226.8	24.7876
226.9	24.4347
227	24.1146
227.1	23.8997
227.2	23.6774
227.3	23.456
227.4	23.194
227.5	22.8567
227.6	22.3866
227.7	21.8172
227.8	21.3768
227.9	21.0522
228	20.7683
228.1	20.5311
228.2	20.2683
228.3	19.9408
228.4	19.5196
228.5	18.9736
228.6	18.4183
228.7	18.014
228.8	17.6913
228.9	17.4292
229	17.1318
229.1	16.7657
229.2	16.2635
229.3	15.5857
229.4	15.0434
229.5	14.714
229.6	14.3676
229.7	14.0576
229.8	13.6291
229.9	13.0148
230	12.3299
230.1	11.5212
230.2	10.7731
230.3	9.68969
230.4	9.60315
230.5	8.69535
230.6	8.06436
230.7	7.15499
230.8	5.81987
230.9	4.93995
231	3.91356
231.1	3.01427
231.2	0.23412
231.3	-0.96717
231.4	0.25478
231.5	0.30448
231.6	-0.17321
231.7	0.02331
231.8	0.14258
231.9	0.13973
232	0.10332
232.1	0.09059
232.2	0.0812
232.3	0.07502
232.4	0.05899
232.5	0.04846
232.6	0.03733
232.7	0.02961
232.8	0.02179
232.9	0.0202
233	0.01541
233.1	0.0099
233.2	0.00711
233.3	0.00521
233.4	-0.00521
233.5	-0.0104
233.6	-0.01222
233.7	-0.0126
233.8	-0.01519
233.9	-0.02133
234	-0.02118
234.1	-0.02086
234.2	0.35816
234.3	-0.6092
234.4	-0.03207
234.5	-0.03354
234.6	-0.02856
234.7	-0.03053
234.8	-0.03462
234.9	-0.03482
235	-0.03996

## Sheet: Fig.3e (Horizontal)
	0	0.1	0.2	0.3	0.4	0.5	0.6	0.7	0.8	0.9	1	1.1	1.2	1.3	1.4	1.5	1.6	1.7	1.8	1.9	2	2.1	2.2	2.3	2.4	2.5	2.6	2.7	2.8	2.9	3	3.1
0	8.32901e-12	9.08115e-12	8.47255e-12	6.68885e-12	5.42431e-12	5.15762e-12	3.73546e-12	2.9647e-12	2.82739e-12	2.55386e-12	2.55391e-12	2.3289e-12	1.96261e-12	1.75029e-12	1.80475e-12	1.68597e-12	1.44494e-12	1.33295e-12	1.00532e-12	1.54098e-12	8.03552e-13	9.05291e-13	9.38149e-13	-2.67718e-14	-8.38973e-13	-2.73058e-12	-4.27702e-12	-5.38282e-12	-9.06397e-12	-1.15629e-11	-1.51406e-11	-1.55686e-11
0.1	9.14297e-12	9.61734e-12	9.07312e-12	7.84199e-12	6.8362e-12	5.86517e-12	5.52412e-12	3.4016e-12	3.25354e-12	2.91144e-12	3.03696e-12	2.52078e-12	2.29253e-12	2.11794e-12	1.76883e-12	1.43056e-12	1.23807e-12	1.34624e-12	1.02564e-12	1.51385e-12	6.24153e-13	-5.15271e-15	-5.91862e-13	-1.23778e-12	-2.31318e-12	-4.00471e-12	-6.7418e-12	-7.82122e-12	-1.24258e-11	-1.47123e-11	-1.65614e-11	-1.99713e-11
0.2	8.86217e-12	9.88111e-12	9.3019e-12	8.19519e-12	7.45529e-12	6.99129e-12	5.48793e-12	4.39944e-12	3.92443e-12	3.57412e-12	3.06382e-12	2.42122e-12	2.34895e-12	1.81651e-12	1.05578e-12	1.60801e-12	1.24908e-12	1.00554e-12	7.7327e-13	8.39782e-13	4.78401e-13	1.73958e-13	-6.54639e-13	-1.40447e-12	-2.49045e-12	-4.64507e-12	-6.7587e-12	-9.38548e-12	-1.15352e-11	-1.41167e-11	-1.68795e-11	-2.00218e-11
0.3	9.07625e-12	1.07845e-11	9.49584e-12	8.67301e-12	7.51651e-12	6.70721e-12	5.21247e-12	4.3725e-12	3.6211e-12	3.40908e-12	2.8707e-12	2.30884e-12	2.05832e-12	1.70287e-12	1.33713e-12	1.64784e-12	1.0749e-12	1.00034e-12	8.42717e-13	6.07401e-13	1.10303e-13	-1.72992e-13	-7.61984e-13	-1.95499e-12	-2.99397e-12	-4.44699e-12	-6.99443e-12	-8.26912e-12	-1.26407e-11	-1.44333e-11	-1.75449e-11	-1.91147e-11
0.4	8.62642e-12	1.03715e-11	9.27602e-12	8.86976e-12	7.9295e-12	7.3776e-12	5.32984e-12	4.90469e-12	3.93665e-12	3.38644e-12	3.16912e-12	2.36469e-12	2.28527e-12	1.47893e-12	1.45142e-12	1.30589e-12	9.60895e-13	8.8878e-13	7.11627e-13	2.82476e-13	-1.00964e-13	-9.55874e-13	-1.17115e-12	-1.97267e-12	-3.63594e-12	-5.12303e-12	-8.2558e-12	-9.07661e-12	-1.30179e-11	-1.50373e-11	-1.81482e-11	-1.91185e-11
0.5	8.43638e-12	9.95524e-12	9.56401e-12	9.05963e-12	8.49846e-12	7.95539e-12	6.45846e-12	5.32447e-12	4.49888e-12	4.008e-12	3.14046e-12	2.56476e-12	2.28408e-12	1.50873e-12	1.45893e-12	1.06681e-12	8.28156e-13	5.59164e-13	2.12726e-13	-2.27752e-13	-8.65494e-13	-1.28471e-12	-1.42358e-12	-2.63698e-12	-4.08875e-12	-6.28826e-12	-7.27137e-12	-9.7862e-12	-1.36623e-11	-1.57046e-11	-1.80132e-11	-1.97293e-11
0.6	1.01407e-11	1.03948e-11	9.58716e-12	9.30556e-12	9.38556e-12	8.84822e-12	7.46663e-12	6.50691e-12	5.15118e-12	4.11265e-12	3.71016e-12	2.79407e-12	2.16844e-12	1.86245e-12	1.32249e-12	1.38871e-12	6.64847e-13	2.77852e-13	-2.18524e-13	-8.20021e-13	-1.34424e-12	-9.4831e-13	-2.0113e-12	-3.56453e-12	-5.07258e-12	-6.64824e-12	-8.98005e-12	-1.02853e-11	-1.40719e-11	-1.61947e-11	-1.86846e-11	-2.11248e-11
0.7	1.05141e-11	1.12268e-11	9.75182e-12	8.94595e-12	9.34737e-12	8.93836e-12	8.18142e-12	6.29732e-12	5.53452e-12	4.29215e-12	3.75219e-12	2.65886e-12	2.16637e-12	1.69654e-12	1.09639e-12	7.8985e-13	2.32257e-13	-1.08053e-13	-6.16355e-13	-7.68038e-13	-1.79761e-12	-1.71485e-12	-2.39614e-12	-3.93558e-12	-6.09135e-12	-8.40118e-12	-8.79291e-12	-1.05877e-11	-1.47103e-11	-1.64215e-11	-1.91088e-11	-2.06862e-11
0.8	1.24376e-11	1.19672e-11	1.07236e-11	9.03859e-12	8.68794e-12	9.0525e-12	7.64468e-12	6.52867e-12	5.48388e-12	3.77689e-12	3.74588e-12	2.33886e-12	1.86307e-12	1.101e-12	8.13552e-13	4.65962e-13	-5.04833e-14	-1.82398e-13	-7.73597e-13	-8.8868e-13	-1.38656e-12	-2.27767e-12	-3.27968e-12	-3.57417e-12	-4.61619e-12	-8.00681e-12	-8.79067e-12	-1.24898e-11	-1.36066e-11	-1.69359e-11	-1.92491e-11	-2.04465e-11
0.9	1.26218e-11	1.35288e-11	1.18317e-11	1.01838e-11	8.87645e-12	8.49643e-12	7.43076e-12	6.38714e-12	4.98831e-12	3.91316e-12	3.15841e-12	2.13269e-12	1.70376e-12	1.20647e-12	7.73405e-13	2.22364e-13	-4.68692e-13	-6.79169e-13	-1.17319e-12	-1.50393e-12	-2.3311e-12	-2.32461e-12	-3.42932e-12	-4.36391e-12	-5.47526e-12	-7.32757e-12	-1.0187e-11	-1.15099e-11	-1.58999e-11	-1.62457e-11	-2.09016e-11	-2.04424e-11
1	1.27825e-11	1.31453e-11	1.1903e-11	1.03434e-11	9.31335e-12	8.55643e-12	7.92963e-12	7.0516e-12	5.33691e-12	4.14941e-12	2.98757e-12	2.44392e-12	1.84356e-12	9.98896e-13	3.0839e-13	-4.754e-14	-7.06763e-13	-9.72863e-13	-1.59496e-12	-1.73905e-12	-2.6333e-12	-2.87216e-12	-3.77887e-12	-5.23044e-12	-7.16209e-12	-6.86817e-12	-9.388e-12	-1.25463e-11	-1.45058e-11	-1.8493e-11	-1.91813e-11	-2.18342e-11
1.1	1.3248e-11	1.39108e-11	1.22889e-11	1.09246e-11	1.01226e-11	1.00582e-11	8.16966e-12	5.76947e-12	4.97197e-12	3.93561e-12	3.49068e-12	2.40098e-12	1.98799e-12	8.42294e-13	3.74802e-13	-1.47255e-13	-6.15405e-13	-9.66074e-13	-1.31298e-12	-2.13692e-12	-2.63505e-12	-3.12508e-12	-4.42852e-12	-5.51865e-12	-8.03287e-12	-9.39067e-12	-1.06897e-11	-1.45987e-11	-1.53012e-11	-1.84109e-11	-2.21237e-11	-2.01226e-11
1.2	1.31786e-11	1.44325e-11	1.21497e-11	1.11452e-11	9.71266e-12	8.81744e-12	9.31381e-12	6.72755e-12	4.78926e-12	4.41344e-12	3.48888e-12	2.90908e-12	1.95246e-12	9.59221e-13	4.57832e-13	-2.80998e-13	-7.2288e-13	-1.15456e-12	-1.74083e-12	-2.13431e-12	-2.746e-12	-3.74528e-12	-4.12242e-12	-7.05103e-12	-7.1378e-12	-9.32597e-12	-9.96175e-12	-1.38285e-11	-1.58263e-11	-1.83864e-11	-2.18595e-11	-2.18378e-11
1.3	1.27169e-11	1.46409e-11	1.31658e-11	1.06443e-11	1.03294e-11	9.31254e-12	8.14562e-12	7.68744e-12	4.9568e-12	4.22692e-12	3.7214e-12	2.91835e-12	2.14535e-12	7.71966e-13	-4.03321e-13	-6.78786e-13	-9.06724e-13	-1.04872e-12	-1.77236e-12	-2.51846e-12	-3.06347e-12	-3.67395e-12	-4.86069e-12	-5.95972e-12	-7.95908e-12	-9.29013e-12	-1.14653e-11	-1.37433e-11	-1.58628e-11	-1.84704e-11	-2.22229e-11	-2.16314e-11
1.4	1.4693e-11	1.5737e-11	1.38794e-11	1.10668e-11	1.05425e-11	8.93114e-12	8.26036e-12	6.93016e-12	6.10726e-12	4.47269e-12	3.12557e-12	2.4548e-12	1.72276e-12	1.10341e-12	-4.6872e-13	-7.1186e-13	-1.18115e-12	-1.45537e-12	-1.64164e-12	-2.47245e-12	-3.53564e-12	-4.10446e-12	-4.64709e-12	-6.06665e-12	-6.83232e-12	-9.16251e-12	-1.17971e-11	-1.44744e-11	-1.56303e-11	-1.85007e-11	-2.11745e-11	-2.03418e-11
1.5	1.41825e-11	1.57327e-11	1.29944e-11	1.1126e-11	1.04995e-11	9.999e-12	9.16396e-12	6.6125e-12	5.68828e-12	4.83128e-12	4.27496e-12	2.45426e-12	1.51053e-12	3.41662e-13	-4.22092e-13	-6.75968e-13	-1.62424e-12	-1.57712e-12	-1.57971e-12	-1.98054e-12	-3.24464e-12	-4.26285e-12	-5.30726e-12	-8.64292e-12	-9.11477e-12	-1.00156e-11	-1.09038e-11	-1.28155e-11	-1.71444e-11	-1.83216e-11	-2.25883e-11	-2.25033e-11
1.6	1.46688e-11	1.55263e-11	1.30596e-11	1.17783e-11	1.10762e-11	1.02688e-11	8.64012e-12	7.24722e-12	6.55056e-12	4.8795e-12	4.04694e-12	2.44789e-12	1.8413e-12	1.18944e-13	-5.59999e-13	-7.43156e-13	-1.73845e-12	-1.95313e-12	-1.71618e-12	-1.96362e-12	-2.84437e-12	-3.25697e-12	-5.26517e-12	-7.27452e-12	-8.93086e-12	-9.86271e-12	-1.26679e-11	-1.42742e-11	-1.7798e-11	-1.87366e-11	-1.98203e-11	-1.94567e-11
1.7	1.22909e-11	1.39703e-11	1.31978e-11	1.12469e-11	1.12412e-11	9.71217e-12	9.20016e-12	7.85176e-12	5.70748e-12	4.7434e-12	4.30911e-12	2.48992e-12	1.78687e-12	1.33061e-13	-5.45813e-13	-8.58211e-13	-1.4302e-12	-1.67436e-12	-1.79305e-12	-1.71354e-12	-3.11676e-12	-3.6921e-12	-3.16921e-12	-5.77678e-12	-6.7531e-12	-9.12029e-12	-1.20642e-11	-1.44613e-11	-1.98777e-11	-1.9707e-11	-1.79382e-11	-1.95688e-11
1.8	1.04612e-11	1.55045e-11	1.3047e-11	1.10657e-11	9.77409e-12	9.06698e-12	9.73217e-12	7.31509e-12	5.88798e-12	4.53819e-12	4.08696e-12	2.90913e-12	9.97837e-13	-2.17887e-13	-3.53379e-13	-8.68062e-13	-7.09048e-13	-1.53859e-12	-1.433e-12	-1.80932e-12	-2.79316e-12	-3.24887e-12	-5.21291e-12	-7.17242e-12	-6.4117e-12	-7.58605e-12	-9.83458e-12	-1.42891e-11	-1.56397e-11	-1.59399e-11	-1.8343e-11	-2.0656e-11
1.9	1.29333e-11	1.39953e-11	1.31533e-11	1.11748e-11	1.08304e-11	9.12127e-12	7.96234e-12	8.58635e-12	5.52536e-12	4.26135e-12	3.97288e-12	2.45958e-12	1.07376e-12	-2.7083e-13	-3.20031e-13	-6.67685e-13	-8.70107e-13	-7.42198e-13	-1.06871e-12	-1.59094e-12	-2.63649e-12	-3.68105e-12	-5.67796e-12	-8.51605e-12	-8.77447e-12	-9.93546e-12	-1.06707e-11	-1.18841e-11	-1.37252e-11	-1.57827e-11	-1.82276e-11	-2.21388e-11
2	1.40487e-11	1.4494e-11	1.37634e-11	1.28296e-11	1.14734e-11	9.79508e-12	8.34049e-12	6.57194e-12	5.91179e-12	4.19829e-12	3.93388e-12	2.54358e-12	1.37023e-12	-2.67086e-13	-5.56552e-13	-1.03552e-12	-1.4384e-12	-9.5204e-13	-7.65318e-13	-9.93596e-13	-2.13558e-12	-3.91326e-12	-6.90164e-12	-7.73654e-12	-8.7903e-12	-1.03095e-11	-1.17461e-11	-1.40258e-11	-1.5093e-11	-1.65947e-11	-1.96054e-11	-2.29887e-11
2.1	1.43284e-11	1.6079e-11	1.3419e-11	1.25122e-11	1.14e-11	9.51533e-12	8.06805e-12	6.49574e-12	5.18442e-12	5.20485e-12	4.71716e-12	3.14629e-12	-7.80173e-13	-3.30807e-13	-7.63731e-13	-1.32129e-12	-1.26853e-12	-8.20116e-13	-2.81448e-13	-1.16732e-12	-1.7911e-12	-3.27117e-12	-7.89508e-12	-8.90582e-12	-1.0496e-11	-1.05588e-11	-1.15727e-11	-1.41274e-11	-1.94574e-11	-2.05569e-11	-2.22619e-11	-2.26136e-11
2.2	1.47363e-11	1.67975e-11	1.50812e-11	1.28699e-11	1.17338e-11	1.01863e-11	9.50283e-12	6.87128e-12	5.65993e-12	4.43031e-12	3.45236e-12	3.22396e-12	1.74118e-12	-9.45876e-13	-1.16803e-12	-1.47622e-12	-1.43929e-12	-5.00533e-13	-1.15769e-13	1.23094e-12	-1.1751e-12	-3.41159e-12	-7.05741e-12	-8.33554e-12	-1.05852e-11	-1.13603e-11	-1.28776e-11	-1.58544e-11	-1.90862e-11	-2.02783e-11	-2.15289e-11	-2.32109e-11
2.3	1.4647e-11	1.66063e-11	1.59687e-11	1.40652e-11	1.11319e-11	1.06441e-11	8.98873e-12	7.56732e-12	5.56978e-12	4.44741e-12	4.01724e-12	2.093e-12	2.21746e-12	-1.602e-12	-1.29277e-12	-1.60615e-12	-1.59483e-12	-1.22184e-12	-3.38278e-13	-3.175e-13	-9.38698e-13	-5.23817e-12	-6.6827e-12	-1.0029e-11	-1.06956e-11	-1.14633e-11	-1.19775e-11	-1.31332e-11	-1.96017e-11	-1.94692e-11	-1.85542e-11	-1.72307e-11
2.4	1.40893e-11	1.61807e-11	1.37305e-11	1.32009e-11	1.11307e-11	1.02011e-11	8.11407e-12	7.5639e-12	5.16392e-12	3.83385e-12	3.70907e-12	2.1627e-12	1.5234e-12	-1.51837e-12	-1.69472e-12	-1.90179e-12	-1.85716e-12	-1.42693e-12	-1.05452e-12	-1.52333e-12	-2.42265e-12	-3.58254e-12	-8.30998e-12	-1.15904e-11	-1.21793e-11	-1.2699e-11	-1.17603e-11	-1.39841e-11	-1.70827e-11	-1.8353e-11	-1.82073e-11	-2.09857e-11
2.5	1.36058e-11	1.64532e-11	1.48584e-11	1.31663e-11	1.11657e-11	1.00054e-11	7.84443e-12	5.76359e-12	5.53807e-12	3.57483e-12	3.45168e-12	2.23176e-12	5.27053e-13	-1.33237e-12	-1.49569e-12	-1.66207e-12	-1.79569e-12	-1.46725e-12	-1.52129e-12	-1.26851e-12	-2.298e-12	-5.62127e-12	-9.74162e-12	-1.20022e-11	-1.23736e-11	-1.1907e-11	-1.40112e-11	-1.45028e-11	-1.69114e-11	-1.97895e-11	-2.03018e-11	-2.25491e-11
2.6	1.29565e-11	1.66736e-11	1.4281e-11	1.28188e-11	1.238e-11	9.99129e-12	8.53859e-12	6.36744e-12	4.2866e-12	3.58408e-12	2.35165e-12	1.54333e-12	2.63706e-13	-8.8602e-13	-1.67466e-12	-1.74093e-12	-1.54258e-12	-1.68398e-12	-1.55769e-12	-1.76311e-12	-2.17786e-12	-3.24258e-12	-5.8846e-12	-9.19091e-12	-1.06992e-11	-1.1342e-11	-1.43777e-11	-1.54038e-11	-1.83712e-11	-1.93157e-11	-2.25453e-11	-2.31672e-11
2.7	1.59902e-11	1.67541e-11	1.46008e-11	1.30421e-11	1.19923e-11	9.93147e-12	8.43363e-12	5.82677e-12	4.17587e-12	3.58445e-12	2.74365e-12	1.5357e-12	1.36714e-14	-8.19721e-13	-1.60607e-12	-1.51681e-12	-1.46616e-12	-1.71495e-12	-1.50472e-12	-1.95203e-12	-2.77979e-12	-3.66847e-12	-5.08417e-12	-7.92843e-12	-9.83776e-12	-1.21023e-11	-1.26734e-11	-1.55651e-11	-1.7887e-11	-2.00611e-11	-2.11206e-11	-2.4542e-11
2.8	1.46804e-11	1.58621e-11	1.43381e-11	1.24961e-11	1.24153e-11	9.85731e-12	8.35244e-12	6.61385e-12	4.09092e-12	3.9135e-12	2.52806e-12	1.06285e-12	6.85763e-14	-8.94946e-13	-1.74373e-12	-1.42601e-12	-1.34209e-12	-1.62005e-12	-1.92757e-12	-2.65224e-12	-2.61656e-12	-3.0022e-12	-4.78862e-12	-7.77611e-12	-9.77392e-12	-9.67155e-12	-1.38624e-11	-1.53508e-11	-1.73113e-11	-1.9854e-11	-2.25979e-11	-2.42156e-11
2.9	1.44254e-11	1.57083e-11	1.45745e-11	1.10941e-11	1.21318e-11	1.17824e-11	8.40602e-12	6.00472e-12	4.06942e-12	3.41071e-12	2.46975e-12	1.35505e-12	2.20464e-13	-1.01804e-12	-1.30933e-12	-1.24955e-12	-1.45185e-12	-1.77311e-12	-1.72809e-12	-2.3704e-12	-2.10304e-12	-3.40243e-12	-4.90839e-12	-8.1124e-12	-1.10599e-11	-1.07027e-11	-1.43629e-11	-1.69763e-11	-1.89116e-11	-1.7026e-11	-2.20674e-11	-2.47081e-11
3	1.49764e-11	1.69846e-11	1.46557e-11	1.17215e-11	1.1769e-11	1.04732e-11	7.8356e-12	5.80031e-12	3.50228e-12	3.0854e-12	2.51634e-12	1.3971e-12	2.273e-13	-8.12248e-13	-1.13795e-12	-1.41771e-12	-1.8206e-12	-2.41614e-12	-1.57515e-12	-1.84007e-12	-2.1528e-12	-2.96134e-12	-4.82681e-12	-6.91324e-12	-8.74109e-12	-1.05025e-11	-1.22358e-11	-1.53683e-11	-1.81856e-11	-1.94863e-11	-2.04777e-11	-2.40085e-11
3.1	1.44204e-11	1.5916e-11	1.43079e-11	1.17029e-11	1.15143e-11	1.07208e-11	8.23277e-12	5.90822e-12	4.23137e-12	2.7615e-12	2.09827e-12	1.30166e-12	4.07106e-13	-6.37835e-13	-1.22725e-12	-1.22009e-12	-1.64822e-12	-1.78278e-12	-1.83023e-12	-2.21835e-12	-1.67458e-12	-3.61625e-12	-4.57115e-12	-7.29691e-12	-9.20392e-12	-1.02777e-11	-1.1905e-11	-1.54941e-11	-1.76435e-11	-1.94476e-11	-2.27931e-11	-2.22605e-11
3.2	1.46558e-11	1.5129e-11	1.47739e-11	1.311e-11	1.10578e-11	1.0676e-11	7.74149e-12	6.18365e-12	3.87922e-12	2.87364e-12	2.77189e-12	1.223e-12	3.52275e-13	-7.5828e-13	-1.27656e-12	-1.32684e-12	-1.58523e-12	-1.60934e-12	-2.02402e-12	-2.65442e-12	-2.56426e-12	-2.56122e-12	-4.33812e-12	-6.37135e-12	-8.8106e-12	-9.73629e-12	-1.18487e-11	-1.46079e-11	-1.54642e-11	-2.03451e-11	-2.11001e-11	-2.12064e-11
3.3	1.32117e-11	1.46567e-11	1.54142e-11	1.23578e-11	1.18033e-11	1.06204e-11	8.35092e-12	6.32595e-12	4.3908e-12	2.47003e-12	2.37517e-12	1.2569e-12	3.0851e-13	-4.24612e-13	-1.34981e-12	-1.26149e-12	-1.3809e-12	-1.7722e-12	-2.67404e-12	-2.40038e-12	-2.72977e-12	-3.72781e-12	-4.60618e-12	-6.48274e-12	-8.81374e-12	-1.12731e-11	-1.1189e-11	-1.4381e-11	-1.57332e-11	-1.98803e-11	-2.32901e-11	-2.22606e-11
3.4	1.28915e-11	1.41105e-11	1.41877e-11	1.11917e-11	1.15821e-11	1.03073e-11	7.78167e-12	6.08881e-12	3.97651e-12	3.2983e-12	2.96775e-12	1.6082e-12	5.20876e-13	-5.95118e-13	-1.24962e-12	-1.21566e-12	-1.96323e-12	-1.65361e-12	-2.32261e-12	-2.01686e-12	-2.95667e-12	-3.26009e-12	-4.63157e-12	-7.8696e-12	-9.72995e-12	-8.83438e-12	-1.16901e-11	-1.30276e-11	-1.81164e-11	-1.9195e-11	-2.04622e-11	-2.42616e-11
3.5	1.29421e-11	1.56691e-11	1.46606e-11	1.18635e-11	1.04256e-11	1.03254e-11	8.56158e-12	5.60946e-12	3.94573e-12	3.22622e-12	2.74128e-12	1.40352e-12	5.51947e-13	-5.33412e-13	-1.24989e-12	-9.97595e-13	-1.52402e-12	-1.4309e-12	-2.02708e-12	-1.99881e-12	-2.25096e-12	-3.19921e-12	-5.01472e-12	-7.62061e-12	-8.9032e-12	-9.00233e-12	-1.08816e-11	-1.39404e-11	-1.83327e-11	-2.00614e-11	-2.08455e-11	-2.20125e-11
3.6	1.32623e-11	1.47074e-11	1.32266e-11	1.25122e-11	1.13099e-11	1.03365e-11	7.99345e-12	6.28375e-12	4.18953e-12	3.23647e-12	2.96524e-12	1.70929e-12	2.61764e-13	-1.77316e-13	-1.35451e-12	-1.41966e-12	-1.67932e-12	-1.95871e-12	-1.90343e-12	-1.85326e-12	-2.4526e-12	-3.12941e-12	-4.57016e-12	-7.0525e-12	-1.00776e-11	-1.12858e-11	-1.29332e-11	-1.52566e-11	-1.98994e-11	-1.79427e-11	-2.11107e-11	-2.17495e-11
3.7	1.3679e-11	1.5035e-11	1.34868e-11	1.28949e-11	1.18102e-11	1.0284e-11	8.45508e-12	5.66539e-12	4.62222e-12	3.15566e-12	2.68402e-12	1.6088e-12	6.60788e-13	-2.45324e-13	-1.18246e-12	-1.48368e-12	-1.75126e-12	-1.92183e-12	-2.33766e-12	-2.23123e-12	-2.63053e-12	-3.04651e-12	-4.56361e-12	-5.68556e-12	-8.35131e-12	-1.03835e-11	-1.37383e-11	-1.60554e-11	-1.76944e-11	-1.88049e-11	-2.13955e-11	-2.33583e-11
3.8	1.28801e-11	1.54591e-11	1.33793e-11	1.14945e-11	1.16293e-11	1.00441e-11	8.71111e-12	6.75114e-12	4.67008e-12	2.71873e-12	2.85474e-12	9.21625e-13	7.16296e-13	-8.51046e-13	-1.39191e-12	-1.02237e-12	-1.44623e-12	-1.64856e-12	-2.04147e-12	-1.98218e-12	-2.69204e-12	-4.32155e-12	-4.45447e-12	-6.94564e-12	-8.5587e-12	-1.02407e-11	-1.15472e-11	-1.54715e-11	-1.6403e-11	-2.00599e-11	-2.00865e-11	-2.52205e-11
3.9	1.39406e-11	1.53317e-11	1.45558e-11	1.1336e-11	1.10793e-11	1.05216e-11	8.55117e-12	6.81286e-12	4.95347e-12	3.51263e-12	2.36357e-12	1.94106e-12	4.9968e-13	-3.26066e-13	-1.23843e-12	-1.3802e-12	-2.05512e-12	-1.33105e-12	-2.40955e-12	-2.66995e-12	-2.5095e-12	-3.58174e-12	-4.77084e-12	-7.52288e-12	-9.03844e-12	-1.04757e-11	-1.13538e-11	-1.54176e-11	-1.6029e-11	-1.96295e-11	-2.12388e-11	-2.4043e-11
4	1.44678e-11	1.47223e-11	1.29304e-11	1.04022e-11	1.13314e-11	8.76801e-12	7.81053e-12	6.68701e-12	4.47095e-12	2.87004e-12	2.16113e-12	1.6089e-12	3.17588e-13	-2.93812e-13	-1.43217e-12	-1.38611e-12	-1.17423e-12	-1.51224e-12	-1.54734e-12	-2.10332e-12	-2.29846e-12	-3.88959e-12	-3.84536e-12	-7.1635e-12	-9.09813e-12	-1.02627e-11	-1.28683e-11	-1.37766e-11	-1.49658e-11	-1.88297e-11	-2.17825e-11	-2.30303e-11
4.1	1.41063e-11	1.53211e-11	1.33072e-11	1.02238e-11	1.09045e-11	9.40224e-12	7.60701e-12	5.5845e-12	3.77312e-12	3.52604e-12	3.11304e-12	1.78205e-12	6.5328e-13	-2.93156e-13	-1.26734e-12	-8.1929e-13	-1.32712e-12	-1.67657e-12	-2.13885e-12	-2.01378e-12	-2.051e-12	-3.17392e-12	-4.48056e-12	-6.9814e-12	-8.9862e-12	-1.10049e-11	-1.18754e-11	-1.45216e-11	-1.72312e-11	-1.89513e-11	-2.17008e-11	-2.30497e-11
4.2	1.45067e-11	1.63161e-11	1.38328e-11	1.04782e-11	1.07481e-11	9.5517e-12	7.29881e-12	5.5299e-12	4.47605e-12	3.80132e-12	3.32516e-12	1.92338e-12	7.49078e-13	-8.39811e-13	-8.62279e-13	-1.23403e-12	-1.28274e-12	-1.53766e-12	-1.64817e-12	-1.77618e-12	-1.72472e-12	-2.1228e-12	-3.64397e-12	-6.86977e-12	-9.56817e-12	-1.11349e-11	-2.58148e-12	-1.5098e-11	-1.61543e-11	-1.7788e-11	-1.99475e-11	-2.34692e-11
4.3	1.37159e-11	1.63689e-11	1.54139e-11	1.21589e-11	1.08737e-11	1.00515e-11	8.47679e-12	7.13071e-12	6.10459e-12	4.90895e-12	3.9354e-12	3.29865e-12	1.8304e-12	-6.94021e-13	-9.99293e-13	-7.20057e-13	-1.3376e-12	-1.32215e-12	-2.02001e-12	-2.29882e-12	-2.28391e-12	-3.29829e-12	-4.24612e-12	-7.91748e-12	-9.51652e-12	-1.17553e-11	-4.60097e-12	-1.61991e-11	-1.78565e-11	-2.04376e-11	-2.04418e-11	-2.11848e-11
4.4	1.38817e-11	1.32735e-11	1.39402e-11	1.26385e-11	1.11342e-11	1.0296e-11	8.13893e-12	8.00381e-12	6.66558e-12	5.67061e-12	4.68422e-12	3.54529e-12	3.13123e-12	-3.81415e-13	-8.47411e-13	-6.58824e-13	-1.34092e-12	-1.64849e-12	-1.54135e-12	-1.76883e-12	-2.73921e-12	-1.94376e-12	-5.52875e-12	-8.46683e-12	-1.00433e-11	-1.34126e-11	-8.52445e-12	-1.46958e-11	-1.70429e-11	-1.79209e-11	-2.02465e-11	-2.31096e-11
4.5	1.4246e-11	1.51048e-11	1.41628e-11	1.24547e-11	1.11139e-11	9.77205e-12	8.63478e-12	7.61846e-12	5.93887e-12	4.85385e-12	4.65721e-12	2.43262e-12	2.77343e-12	-1.33142e-14	-5.79198e-13	-7.10398e-13	-1.2015e-12	-1.39177e-12	-7.14879e-13	-5.6802e-13	-8.30413e-13	-5.43502e-13	-3.01198e-12	-5.8774e-12	-6.86207e-12	-1.2758e-11	-5.16528e-12	-1.44612e-11	-1.96794e-11	-1.92944e-11	-2.26057e-11	-2.17131e-11
4.6	1.41126e-11	1.54815e-11	1.2813e-11	1.18498e-11	1.04501e-11	9.98888e-12	8.9318e-12	7.39301e-12	5.83836e-12	4.07376e-12	4.72681e-12	3.70894e-12	2.73706e-12	6.98189e-13	1.22705e-13	2.36088e-14	-5.99205e-13	-9.77855e-13	-7.23785e-13	-1.06415e-12	-9.91617e-13	-5.3235e-13	-2.67493e-12	-5.77993e-12	-4.83452e-12	-1.14173e-11	-1.25414e-11	-1.30678e-11	-1.73234e-11	-1.86977e-11	-2.18348e-11	-2.34464e-11
4.7	1.38283e-11	1.54298e-11	1.31964e-11	1.16819e-11	9.78441e-12	9.676e-12	8.5597e-12	7.20054e-12	5.85793e-12	4.64135e-12	4.53257e-12	3.54464e-12	2.81718e-12	1.36445e-12	7.3354e-13	3.54605e-13	9.27666e-14	-3.6897e-13	-7.15681e-13	-5.9059e-13	-1.70058e-12	-2.1439e-12	-3.81842e-12	-5.85663e-12	-7.3714e-12	-1.06584e-11	-1.18338e-11	-1.37186e-11	-1.51903e-11	-1.84738e-11	-2.08603e-11	-2.21695e-11
4.8	1.4042e-11	1.47176e-11	1.13205e-11	1.13446e-11	9.89903e-12	9.33046e-12	7.89573e-12	7.08348e-12	5.80673e-12	4.44789e-12	4.25834e-12	3.88422e-12	2.64153e-12	1.27895e-12	1.02378e-12	8.43846e-13	6.22413e-13	2.83407e-13	-2.30554e-13	-4.44674e-13	-8.4209e-13	-1.14913e-12	-2.84456e-12	-5.27561e-12	-5.96663e-12	-8.07165e-12	-1.08966e-11	-1.05198e-11	-1.45391e-11	-1.94932e-11	-1.94304e-11	-2.21714e-11
4.9	1.46547e-11	1.42363e-11	1.28365e-11	1.14305e-11	1.00072e-11	9.71322e-12	7.9912e-12	7.51742e-12	5.41252e-12	4.93623e-12	4.63311e-12	4.04619e-12	2.89069e-12	2.02539e-12	1.62237e-12	1.26871e-12	8.62503e-13	4.80883e-13	2.38266e-13	-2.5002e-13	-6.59808e-13	-1.38385e-12	-2.34322e-12	-4.98206e-12	-7.12415e-12	-6.89455e-12	-9.88206e-12	-1.22073e-11	-1.45295e-11	-1.79805e-11	-2.04066e-11	-2.07694e-11
5	1.34355e-11	1.44277e-11	1.3064e-11	1.12293e-11	9.35194e-12	9.59845e-12	8.41722e-12	7.60266e-12	5.73248e-12	4.72465e-12	4.39497e-12	3.74541e-12	2.77687e-12	2.1797e-12	1.78635e-12	1.42116e-12	1.14225e-12	7.03959e-13	2.89864e-13	-2.42405e-13	-9.92729e-13	-1.22021e-12	-2.66758e-12	-3.8355e-12	-5.54785e-12	-7.89932e-12	-8.93757e-12	-1.09077e-11	-1.34073e-11	-1.61211e-11	-1.89363e-11	-2.24829e-11
5.1	1.35624e-11	1.40768e-11	1.2762e-11	1.09268e-11	9.15985e-12	9.06703e-12	8.51238e-12	6.15016e-12	5.77487e-12	4.78485e-12	4.0894e-12	3.57471e-12	3.01656e-12	2.59045e-12	2.28375e-12	2.03401e-12	1.60056e-12	1.12516e-12	8.56639e-13	3.74648e-14	-3.59457e-13	-8.43599e-13	-1.05645e-12	-3.38804e-12	-4.28377e-12	-6.4323e-12	-7.82749e-12	-1.0064e-11	-1.42403e-11	-1.54294e-11	-1.84613e-11	-2.04929e-11
5.2	1.38631e-11	1.40711e-11	1.21131e-11	1.0161e-11	9.12457e-12	8.78816e-12	8.19098e-12	6.51044e-12	5.62208e-12	4.54443e-12	4.23167e-12	3.85185e-12	3.30872e-12	3.10788e-12	2.83264e-12	2.29259e-12	2.19002e-12	1.97898e-12	1.36149e-12	8.31514e-13	2.55259e-13	-5.42009e-13	-1.56557e-12	-2.95859e-12	-3.95526e-12	-5.70283e-12	-7.42904e-12	-9.57171e-12	-1.41583e-11	-1.48157e-11	-1.79994e-11	-2.12527e-11
5.3	1.26754e-11	1.35039e-11	1.18089e-11	9.95938e-12	8.82367e-12	8.01337e-12	7.47827e-12	7.00251e-12	5.88259e-12	5.41767e-12	4.43536e-12	4.04341e-12	4.17171e-12	3.54503e-12	2.9518e-12	2.88814e-12	2.52018e-12	2.43542e-12	1.89405e-12	1.62345e-12	1.14057e-12	4.46313e-13	-5.10174e-13	-1.67443e-12	-2.54458e-12	-4.59475e-12	-7.20069e-12	-8.98198e-12	-1.3625e-11	-1.31059e-11	-1.57214e-11	-2.02538e-11
5.4	1.27932e-11	1.28281e-11	1.1822e-11	1.02602e-11	9.05571e-12	8.50159e-12	7.5226e-12	7.19268e-12	6.00822e-12	4.97922e-12	4.51723e-12	4.3485e-12	3.53677e-12	3.76883e-12	2.97829e-12	3.38104e-12	3.25884e-12	3.20391e-12	2.79393e-12	2.2852e-12	1.88966e-12	1.17797e-12	5.19448e-13	-9.73755e-13	-1.74721e-12	-3.36245e-12	-4.92851e-12	-7.49163e-12	-1.15465e-11	-1.33369e-11	-1.37007e-11	-1.89041e-11
5.5	1.22337e-11	1.32592e-11	1.12895e-11	9.93415e-12	8.90187e-12	8.39707e-12	7.85126e-12	7.15334e-12	5.63139e-12	5.21026e-12	4.9854e-12	4.34201e-12	4.09681e-12	4.11079e-12	3.91981e-12	3.97377e-12	3.61955e-12	3.63743e-12	3.53536e-12	3.09638e-12	2.77946e-12	2.10157e-12	1.68591e-12	3.50928e-13	-4.30839e-13	-2.47063e-12	-4.41507e-12	-6.68571e-12	-9.85091e-12	-1.0682e-11	-1.47271e-11	-1.85865e-11
5.6	1.13771e-11	1.28482e-11	1.1237e-11	9.42391e-12	8.05725e-12	7.79368e-12	7.2869e-12	6.37011e-12	5.4061e-12	4.52598e-12	4.69557e-12	4.94607e-12	4.20503e-12	3.68322e-12	4.03377e-12	4.17753e-12	4.28606e-12	4.17395e-12	4.09644e-12	3.89224e-12	3.68432e-12	3.29601e-12	2.68232e-12	1.61103e-12	3.78541e-13	-6.94916e-13	-3.36521e-12	-5.67901e-12	-7.45788e-12	-9.5366e-12	-1.36119e-11	-1.67398e-11
5.7	1.16836e-11	1.13541e-11	1.04545e-11	9.68516e-12	8.11465e-12	7.62213e-12	6.98207e-12	6.32442e-12	5.2653e-12	4.69349e-12	4.53821e-12	4.24304e-12	4.39988e-12	4.67818e-12	4.8668e-12	4.6504e-12	4.88252e-12	4.78659e-12	4.91236e-12	4.7838e-12	4.7913e-12	4.33263e-12	3.97593e-12	2.84597e-12	1.75984e-12	8.41392e-13	-1.30342e-12	-4.10648e-12	-6.40642e-12	-8.93635e-12	-1.1985e-11	-1.57369e-11
5.8	1.09593e-11	1.09168e-11	9.02131e-12	8.27386e-12	7.3038e-12	7.3634e-12	6.29978e-12	5.76871e-12	5.19436e-12	4.69739e-12	4.72097e-12	4.59798e-12	4.80052e-12	4.9851e-12	5.29514e-12	5.41519e-12	5.568e-12	5.75248e-12	5.74816e-12	5.72363e-12	5.81215e-12	5.70446e-12	4.92995e-12	4.09891e-12	3.31027e-12	2.11812e-12	-1.68293e-14	-1.55622e-12	-4.56324e-12	-7.81173e-12	-1.00956e-11	-1.45271e-11
5.9	1.04626e-11	1.05786e-11	9.07853e-12	7.62149e-12	6.79502e-12	6.45708e-12	5.60997e-12	5.28294e-12	5.10517e-12	4.71007e-12	4.5763e-12	4.50424e-12	4.31997e-12	5.63182e-12	5.63245e-12	5.86557e-12	6.07482e-12	5.83421e-12	6.78935e-12	6.35436e-12	6.92519e-12	6.33523e-12	5.80592e-12	5.35015e-12	4.33516e-12	3.46156e-12	2.08933e-12	-1.01531e-13	-2.86068e-12	-5.27772e-12	-8.24639e-12	-1.11454e-11
6	9.41908e-12	7.99843e-12	7.7606e-12	6.90187e-12	5.94884e-12	5.71903e-12	5.0793e-12	4.77791e-12	4.86764e-12	4.64393e-12	4.49199e-12	4.5896e-12	5.04094e-12	5.45441e-12	5.40493e-12	5.51622e-12	6.56423e-12	6.96406e-12	7.07772e-12	7.58081e-12	7.49986e-12	6.80763e-12	6.98423e-12	6.46691e-12	5.93323e-12	4.81284e-12	3.87341e-12	2.29574e-12	-1.60719e-12	-3.79245e-12	-6.76348e-12	-9.5299e-12
6.1	7.58982e-12	7.84383e-12	6.44276e-12	4.80962e-12	4.5714e-12	4.29538e-12	4.72383e-12	4.41311e-12	4.4627e-12	4.37312e-12	4.38785e-12	4.74858e-12	4.98148e-12	6.04211e-12	6.0001e-12	6.41729e-12	6.86377e-12	7.38753e-12	8.29769e-12	8.04201e-12	8.51301e-12	8.01271e-12	8.29117e-12	8.06065e-12	8.30919e-12	7.96403e-12	7.0364e-12	5.60992e-12	2.75868e-12	-5.54357e-13	-4.7425e-12	-8.30209e-12
6.2	7.3039e-12	6.06341e-12	6.32635e-12	6.21285e-12	5.27694e-12	4.52725e-12	3.61001e-12	4.08249e-12	4.04244e-12	4.09799e-12	4.79724e-12	5.17302e-12	5.48689e-12	6.28689e-12	6.56606e-12	6.69301e-12	7.05048e-12	7.52263e-12	8.01864e-12	8.25185e-12	9.47734e-12	9.21868e-12	8.97377e-12	1.02247e-11	9.7667e-12	9.68379e-12	8.34376e-12	7.64009e-12	3.87442e-12	8.80471e-13	-2.8509e-12	-6.29032e-12
6.3	7.75366e-12	7.30011e-12	6.24729e-12	5.22449e-12	4.13029e-12	4.87377e-12	3.94646e-12	3.86087e-12	3.54265e-12	3.73952e-12	3.67523e-12	4.4053e-12	4.97301e-12	5.99002e-12	6.55088e-12	6.4019e-12	6.85485e-12	7.27058e-12	7.9978e-12	8.17054e-12	8.56127e-12	9.56863e-12	1.06359e-11	1.16934e-11	1.19469e-11	8.70584e-12	8.9736e-12	8.65503e-12	4.91709e-12	3.01921e-12	-1.28975e-12	-4.14635e-12
6.4	7.79606e-12	6.85641e-12	6.91158e-12	5.64875e-12	5.66747e-12	4.87213e-12	4.83273e-12	4.34487e-12	3.868e-12	3.85883e-12	4.0255e-12	4.49744e-12	5.01984e-12	5.70453e-12	6.03428e-12	6.6112e-12	7.60678e-12	8.26064e-12	8.83617e-12	9.4035e-12	1.04333e-11	1.07001e-11	1.10399e-11	1.10927e-11	1.13231e-11	1.12403e-11	8.33893e-12	6.25152e-12	4.15303e-12	2.56601e-12	-4.31534e-13	-4.55659e-12
6.5	6.78717e-12	6.29447e-12	5.24397e-12	3.9942e-12	4.52777e-12	5.27545e-12	4.86419e-12	4.03346e-12	3.38695e-12	3.4303e-12	3.67565e-12	4.0525e-12	4.52446e-12	5.41963e-12	5.86266e-12	6.55774e-12	7.0614e-12	7.48614e-12	8.62902e-12	9.29141e-12	9.9012e-12	9.95625e-12	1.05723e-11	1.09086e-11	1.1253e-11	1.02362e-11	8.33497e-12	6.05923e-12	6.31667e-12	3.5624e-12	-1.0928e-12	-3.76423e-12

## Sheet: Fig.3e (Vertical)
	0	0.1	0.2	0.3	0.4	0.5	0.6	0.7	0.8	0.9	1	1.1	1.2	1.3	1.4	1.5	1.6	1.7	1.8	1.9	2	2.1	2.2	2.3	2.4	2.5	2.6	2.7	2.8	2.9	3	3.1
0	2.49224e-12	5.47034e-12	4.65823e-12	1.18544e-12	-2.86511e-12	-7.82787e-12	-1.07503e-11	-1.32966e-11	-1.76233e-11	-1.8487e-11	-1.96003e-11	-1.99426e-11	-2.06958e-11	-1.9591e-11	-1.93447e-11	-2.37028e-11	-2.28004e-11	-1.74873e-11	-1.66163e-11	-1.7637e-11	-1.82565e-11	-1.92959e-11	-1.92279e-11	-1.76288e-11	-1.81676e-11	-1.66852e-11	-1.53948e-11	-1.52365e-11	-1.30018e-11	-9.46209e-12	-6.31788e-12	-2.46767e-12
0.1	4.53079e-12	7.39961e-12	5.28806e-12	1.60769e-12	-2.7641e-12	-6.46732e-12	-1.05109e-11	-1.3078e-11	-1.62079e-11	-1.71215e-11	-1.83271e-11	-1.97951e-11	-2.25456e-11	-1.99176e-11	-1.94607e-11	-2.21935e-11	-1.69705e-11	-1.63863e-11	-1.74661e-11	-1.69539e-11	-1.75905e-11	-2.03331e-11	-1.75151e-11	-1.65711e-11	-1.93781e-11	-1.60017e-11	-1.68577e-11	-1.32107e-11	-1.24447e-11	-9.19305e-12	-6.03358e-12	-2.78046e-12
0.2	4.70294e-12	9.43044e-12	7.97765e-12	3.80843e-12	-2.00609e-13	-3.50934e-12	-7.97047e-12	-1.00296e-11	-1.37274e-11	-1.52062e-11	-1.6296e-11	-1.69862e-11	-1.80487e-11	-1.6703e-11	-1.60028e-11	-1.53812e-11	-1.41473e-11	-1.52347e-11	-1.6769e-11	-1.8329e-11	-1.88715e-11	-1.50895e-11	-1.65195e-11	-1.73425e-11	-1.55639e-11	-1.36921e-11	-1.25213e-11	-1.09767e-11	-9.5391e-12	-7.14041e-12	-4.29337e-12	-5.79003e-13
0.3	7.04178e-12	9.37606e-12	9.8212e-12	5.58354e-12	2.69139e-12	-2.98493e-13	-3.93705e-12	-6.98556e-12	-1.02683e-11	-1.22577e-11	-1.35496e-11	-1.39599e-11	-1.23755e-11	-1.38145e-11	-1.39921e-11	-1.22459e-11	-1.28513e-11	-1.30006e-11	-1.35777e-11	-1.39222e-11	-1.1249e-11	-1.17734e-11	-1.16604e-11	-1.22406e-11	-1.16488e-11	-9.87599e-12	-1.0828e-11	-7.61959e-12	-6.17478e-12	-4.11747e-12	-1.49642e-12	2.52811e-12
0.4	8.72623e-12	1.02272e-11	1.07812e-11	6.91425e-12	4.62906e-12	2.17503e-12	-1.14515e-12	-3.8914e-12	-7.18399e-12	-9.04519e-12	-1.03927e-11	-1.07491e-11	-1.04396e-11	-1.14663e-11	-1.05822e-11	-9.84449e-12	-1.24978e-11	-1.02145e-11	-1.17108e-11	-1.14734e-11	-1.01954e-11	-9.2107e-12	-1.10715e-11	-1.10393e-11	-1.02607e-11	-9.6502e-12	-7.49202e-12	-5.82706e-12	-4.35046e-12	-2.3461e-12	5.00237e-13	3.59223e-12
0.5	9.48367e-12	1.15334e-11	1.18965e-11	7.72406e-12	5.8743e-12	3.61656e-12	7.24712e-13	-1.90149e-12	-5.22545e-12	-6.89302e-12	-8.68401e-12	-1.00903e-11	-8.61871e-12	-1.05975e-11	-8.36182e-12	-1.0283e-11	-1.0188e-11	-1.08076e-11	-1.08141e-11	-9.95183e-12	-9.41505e-12	-9.80399e-12	-1.05685e-11	-7.52216e-12	-8.2723e-12	-6.89958e-12	-6.17187e-12	-5.17704e-12	-2.8069e-12	-6.36946e-13	1.65247e-12	4.92104e-12
0.6	1.47471e-11	1.31183e-11	1.18905e-11	8.11621e-12	6.2061e-12	4.45237e-12	2.11168e-12	-6.29777e-13	-3.5943e-12	-5.13471e-12	-5.7879e-12	-6.75205e-12	-6.78343e-12	-9.79654e-12	-7.99741e-12	-8.39496e-12	-9.8839e-12	-8.20799e-12	-8.60213e-12	-8.17424e-12	-7.80824e-12	-8.41476e-12	-8.21166e-12	-6.66193e-12	-6.50337e-12	-5.32198e-12	-5.16402e-12	-3.38837e-12	-1.47992e-12	1.46911e-13	2.62272e-12	5.13294e-12
0.7	1.53614e-11	1.4567e-11	1.28893e-11	8.55941e-12	6.12143e-12	5.0249e-12	3.00041e-12	1.97635e-13	-3.08932e-12	-3.88804e-12	-5.20389e-12	-5.7665e-12	-5.72352e-12	-7.23081e-12	-6.41555e-12	-6.49828e-12	-7.40374e-12	-7.23009e-12	-7.65307e-12	-7.22697e-12	-7.29975e-12	-7.12822e-12	-6.15627e-12	-6.52681e-12	-5.62486e-12	-4.65478e-12	-4.01659e-12	-2.84203e-12	-8.4965e-13	1.04351e-12	2.95978e-12	5.59154e-12
0.8	1.56805e-11	1.46793e-11	1.3648e-11	8.92162e-12	6.66713e-12	5.5383e-12	3.76056e-12	1.18425e-12	-1.71278e-12	-3.15881e-12	-3.75204e-12	-4.48098e-12	-3.58469e-12	-4.65963e-12	-5.09864e-12	-5.06166e-12	-5.28113e-12	-5.98315e-12	-7.47445e-12	-5.69318e-12	-5.33349e-12	-5.62238e-12	-5.07326e-12	-5.64776e-12	-4.06078e-12	-3.58186e-12	-3.2634e-12	-1.79031e-12	2.33317e-13	1.72768e-12	3.33367e-12	6.07172e-12
0.9	1.62434e-11	1.67931e-11	1.55664e-11	1.0924e-11	7.08958e-12	5.82057e-12	4.23112e-12	2.1179e-12	-6.68709e-13	-1.82978e-12	-2.24571e-12	-3.14381e-12	-2.59474e-12	-3.30444e-12	-3.99388e-12	-3.93681e-12	-3.29261e-12	-4.42866e-12	-5.24408e-12	-5.16141e-12	-4.83612e-12	-3.28179e-12	-4.47203e-12	-3.80974e-12	-2.99661e-12	-3.10756e-12	-2.49129e-12	-1.1095e-12	6.97377e-13	2.21479e-12	4.06365e-12	6.70717e-12
1	1.72506e-11	1.70773e-11	1.58746e-11	1.0924e-11	8.79678e-12	6.01652e-12	4.50698e-12	2.66804e-12	4.53593e-13	-8.18222e-13	-1.63626e-12	-2.17362e-12	-1.89409e-12	-2.93255e-12	-2.02784e-12	-3.16017e-12	-2.75466e-12	-2.99824e-12	-4.00525e-12	-3.2496e-12	-3.61617e-12	-3.06701e-12	-3.07275e-12	-2.82247e-12	-2.37169e-12	-2.02011e-12	-1.32091e-12	-4.67904e-13	1.31535e-12	2.51681e-12	4.56426e-12	7.20052e-12
1.1	1.83672e-11	1.81705e-11	1.51045e-11	1.19037e-11	8.34912e-12	7.25934e-12	4.62898e-12	3.20783e-12	1.29898e-12	1.67661e-13	-5.05639e-13	-9.51199e-13	-1.63446e-12	-2.04509e-12	-1.94488e-12	-2.27642e-12	-1.90701e-12	-7.14805e-13	-2.76234e-12	-2.07674e-12	-2.06217e-12	-2.45184e-12	-2.59136e-12	-2.25236e-12	-1.91353e-12	-1.42697e-12	-5.36217e-13	1.29053e-13	1.61011e-12	2.84845e-12	5.32419e-12	6.86535e-12
1.2	1.72479e-11	1.83419e-11	1.56098e-11	1.25017e-11	9.95248e-12	8.05209e-12	6.37146e-12	3.66659e-12	1.8177e-12	9.31279e-13	1.90102e-13	-7.36691e-13	-1.23517e-12	-1.54887e-12	-1.52148e-12	-1.17211e-12	-1.40619e-12	5.96346e-14	-4.63517e-13	-1.50946e-12	-1.04799e-12	-1.13599e-12	-1.08991e-12	-1.38624e-12	-1.25563e-12	-7.2768e-13	-2.12964e-13	5.7159e-13	1.72126e-12	3.61346e-12	5.39337e-12	7.18181e-12
1.3	1.73752e-11	1.75661e-11	1.59218e-11	1.24699e-11	9.50232e-12	8.46362e-12	6.37931e-12	5.18984e-12	2.45243e-12	1.6307e-12	9.60201e-13	3.87352e-13	4.86472e-15	-3.10493e-13	-3.98936e-13	-1.34964e-13	-1.51901e-13	6.58141e-13	4.34399e-13	7.52979e-14	2.49218e-13	-6.02199e-13	-6.89715e-13	-8.15894e-14	1.42711e-13	4.43637e-13	7.60784e-13	1.18427e-12	3.12294e-12	3.92625e-12	5.80042e-12	7.71691e-12
1.4	1.67105e-11	1.5593e-11	1.63951e-11	1.21903e-11	9.9044e-12	7.53764e-12	6.38247e-12	4.86599e-12	3.34297e-12	2.3988e-12	1.50053e-12	1.00155e-12	5.47134e-13	-1.47635e-13	2.44704e-13	3.75647e-13	2.50204e-13	7.96842e-13	9.6043e-13	9.55431e-13	5.95497e-13	2.51892e-13	2.52953e-13	4.21081e-14	3.37508e-13	7.25894e-13	1.08634e-12	1.52426e-12	3.11567e-12	4.31278e-12	5.70301e-12	7.81054e-12
1.5	1.78748e-11	1.59661e-11	1.53206e-11	1.21299e-11	9.89451e-12	8.47661e-12	6.10882e-12	5.01363e-12	3.46732e-12	2.68312e-12	2.04779e-12	1.52924e-12	9.90626e-13	6.09579e-13	6.86065e-13	3.68997e-13	3.51915e-13	8.32785e-13	7.05772e-13	9.00085e-13	1.14693e-12	7.44801e-13	6.18918e-13	5.16825e-13	7.11647e-13	8.6401e-13	1.48199e-12	2.38133e-12	3.4914e-12	4.42566e-12	6.40774e-12	8.19269e-12
1.6	1.67156e-11	1.47711e-11	1.54441e-11	1.17628e-11	9.63851e-12	8.39987e-12	6.84932e-12	5.6907e-12	3.94376e-12	2.78362e-12	2.22914e-12	1.88544e-12	1.35868e-12	7.47547e-13	7.9831e-13	6.98463e-13	4.24281e-13	1.02477e-12	1.04132e-12	1.04329e-12	1.18366e-12	9.48022e-13	7.87577e-13	6.78091e-13	1.03705e-12	1.12072e-12	1.6799e-12	2.3399e-12	3.92819e-12	4.88421e-12	5.99818e-12	7.94846e-12
1.7	1.43016e-11	1.41629e-11	1.42138e-11	1.1177e-11	9.64764e-12	7.81766e-12	6.633e-12	4.83731e-12	3.58229e-12	2.9824e-12	2.66536e-12	2.3079e-12	1.85937e-12	1.22955e-12	1.18729e-12	9.52957e-13	8.63894e-13	8.09361e-13	1.35951e-12	1.1474e-12	1.38186e-12	9.96689e-13	1.06984e-12	1.13817e-12	1.28093e-12	1.39062e-12	1.66869e-12	2.54237e-12	3.89173e-12	5.03762e-12	6.13963e-12	6.89469e-12
1.8	1.33436e-11	1.22323e-11	1.33384e-11	1.11478e-11	1.0021e-11	7.31493e-12	7.27472e-12	5.06654e-12	3.92822e-12	3.20272e-12	2.87378e-12	2.6234e-12	2.04197e-12	1.59275e-12	1.32087e-12	1.12822e-12	1.00976e-12	1.1249e-12	1.21578e-12	1.32193e-12	1.02807e-12	8.61752e-13	1.17306e-12	1.25513e-12	1.44203e-12	1.43595e-12	1.93543e-12	2.39603e-12	4.13627e-12	5.10951e-12	4.75728e-12	5.93152e-12
1.9	1.21922e-11	1.14834e-11	1.35731e-11	1.10069e-11	9.37331e-12	7.59951e-12	5.83217e-12	6.02673e-12	4.64201e-12	3.12925e-12	2.82847e-12	2.51196e-12	2.45498e-12	1.54818e-12	1.32286e-12	1.08859e-12	1.14882e-12	7.6736e-13	8.32683e-13	9.10448e-13	1.12291e-12	1.20442e-12	1.20812e-12	1.11365e-12	1.34467e-12	1.58165e-12	1.79347e-12	2.14116e-12	3.34512e-12	3.74424e-12	4.61548e-12	5.75221e-12
2	1.24446e-11	1.21966e-11	1.19459e-11	1.12889e-11	8.72183e-12	7.66673e-12	5.76853e-12	4.48307e-12	4.19805e-12	3.13165e-12	2.80098e-12	2.84865e-12	2.47988e-12	1.97363e-12	1.33965e-12	1.51887e-12	1.20914e-12	1.23479e-12	1.13498e-12	9.38429e-13	8.54931e-13	1.03764e-12	1.00471e-12	1.045e-12	1.20086e-12	1.6904e-12	2.07153e-12	2.14865e-12	2.984e-12	3.71961e-12	4.26124e-12	5.48607e-12
2.1	1.28215e-11	1.31129e-11	1.12426e-11	1.00503e-11	9.35381e-12	7.01402e-12	6.03847e-12	5.50688e-12	3.72787e-12	3.95379e-12	2.59437e-12	2.81074e-12	2.54319e-12	1.83755e-12	1.48051e-12	1.17179e-12	1.05007e-12	1.07977e-12	1.10447e-12	1.04684e-12	8.36652e-13	7.59046e-13	6.1994e-13	8.67141e-13	1.59292e-12	1.61337e-12	1.82475e-12	2.45896e-12	3.60203e-12	4.03993e-12	4.52055e-12	5.43516e-12
2.2	1.23833e-11	1.26691e-11	1.31026e-11	1.03481e-11	8.77077e-12	6.88578e-12	5.74221e-12	5.18947e-12	3.68549e-12	2.94772e-12	2.63045e-12	2.98019e-12	2.48685e-12	1.79686e-12	1.13541e-12	1.10431e-12	1.17858e-12	1.27179e-12	1.2353e-12	1.61879e-12	9.66296e-13	1.01813e-12	5.00595e-13	8.23063e-13	1.06454e-12	1.4179e-12	1.80664e-12	2.18427e-12	3.73056e-12	4.32051e-12	5.34949e-12	6.01953e-12
2.3	1.1563e-11	1.22846e-11	1.30512e-11	1.0402e-11	8.0394e-12	6.68026e-12	5.38426e-12	4.82722e-12	3.86253e-12	3.07732e-12	2.88378e-12	2.52153e-12	2.80491e-12	1.67206e-12	1.01967e-12	1.70789e-12	1.71375e-12	1.44681e-12	1.70295e-12	1.57364e-12	1.44377e-12	9.64094e-13	7.92517e-13	1.21485e-12	1.48546e-12	1.82527e-12	1.87647e-12	2.03017e-12	3.67715e-12	4.29641e-12	5.12332e-12	4.64011e-12
2.4	1.10593e-11	1.09266e-11	1.18215e-11	8.90424e-12	7.95727e-12	5.90457e-12	5.51636e-12	4.6462e-12	3.05515e-12	3.10695e-12	2.58266e-12	2.53556e-12	2.79023e-12	2.69824e-12	2.01143e-12	2.37745e-12	2.08676e-12	1.44415e-12	1.19781e-12	1.04863e-12	1.1615e-12	1.10474e-12	1.61425e-12	2.63731e-12	2.05154e-12	2.29769e-12	2.32312e-12	2.12469e-12	3.60895e-12	4.58971e-12	4.15741e-12	4.90801e-12
2.5	1.11195e-11	1.05496e-11	1.09757e-11	9.02013e-12	7.71387e-12	5.92988e-12	4.88564e-12	4.1379e-12	2.72498e-12	2.60234e-12	2.21065e-12	2.52387e-12	2.30279e-12	3.51412e-12	2.53687e-12	2.51959e-12	2.25811e-12	1.91629e-12	1.33925e-12	1.35683e-12	1.27541e-12	1.12759e-12	1.46172e-12	2.82517e-12	1.95747e-12	1.66197e-12	1.82562e-12	1.80263e-12	3.05111e-12	3.16296e-12	3.99907e-12	4.86038e-12
2.6	1.04932e-11	8.99196e-12	9.83489e-12	7.99899e-12	6.53045e-12	5.91441e-12	5.24059e-12	4.33984e-12	3.19071e-12	2.42239e-12	2.06983e-12	2.3028e-12	2.27035e-12	2.80974e-12	2.7886e-12	2.00028e-12	1.90223e-12	1.46589e-12	1.13409e-12	1.14502e-12	7.84218e-13	1.28472e-12	1.57469e-12	2.43188e-12	1.68431e-12	1.73398e-12	2.0431e-12	2.57014e-12	3.07039e-12	3.41354e-12	4.01134e-12	4.77387e-12
2.7	8.68815e-12	8.59633e-12	9.71164e-12	8.06908e-12	7.18584e-12	5.4621e-12	5.07629e-12	4.2346e-12	3.17926e-12	2.07432e-12	2.28226e-12	1.61385e-12	1.72882e-12	2.14464e-12	2.32729e-12	1.38719e-12	1.37646e-12	1.2647e-12	1.13996e-12	1.26705e-12	1.03882e-12	1.0745e-12	1.04018e-12	1.6208e-12	1.86037e-12	1.83514e-12	2.05158e-12	2.14654e-12	3.20703e-12	3.50114e-12	4.76451e-12	5.27137e-12
2.8	8.37803e-12	8.9499e-12	9.27612e-12	7.16276e-12	6.04887e-12	5.28166e-12	4.46625e-12	3.48923e-12	2.19977e-12	2.24075e-12	2.06511e-12	1.97818e-12	1.63366e-12	1.95373e-12	1.83113e-12	1.33509e-12	1.00051e-12	9.78195e-13	1.23146e-12	1.16755e-12	1.01685e-12	8.4991e-13	1.14109e-12	1.56279e-12	1.75063e-12	1.58909e-12	2.34613e-12	2.72432e-12	2.78435e-12	3.64727e-12	3.92728e-12	5.31071e-12
2.9	7.90187e-12	7.81099e-12	8.24397e-12	6.6792e-12	5.92887e-12	4.34184e-12	3.72792e-12	3.40283e-12	2.36408e-12	1.67759e-12	1.7229e-12	1.44336e-12	1.59209e-12	1.51933e-12	1.43833e-12	1.02847e-12	9.27575e-13	8.46758e-13	1.02869e-12	1.01168e-12	8.55113e-13	9.79042e-13	1.02395e-12	1.55673e-12	1.7024e-12	1.87666e-12	1.78077e-12	2.42423e-12	3.11912e-12	3.84554e-12	3.92897e-12	5.18114e-12
3	7.71332e-12	7.58574e-12	7.90088e-12	6.28589e-12	4.93926e-12	4.55537e-12	4.39204e-12	3.46672e-12	2.6249e-12	1.62265e-12	1.63063e-12	1.84381e-12	1.41259e-12	1.17634e-12	1.34328e-12	1.22954e-12	1.23383e-12	1.05436e-12	1.14225e-12	1.01139e-12	8.38607e-13	1.11106e-12	1.20431e-12	1.694e-12	1.73741e-12	1.74132e-12	2.08291e-12	2.58604e-12	2.72775e-12	3.61247e-12	3.45285e-12	4.35278e-12
3.1	7.43618e-12	7.32309e-12	7.60593e-12	6.21344e-12	5.00512e-12	4.64877e-12	4.31334e-12	3.35583e-12	2.55208e-12	1.73777e-12	1.40231e-12	1.69599e-12	1.4478e-12	1.22972e-12	1.39862e-12	1.42407e-12	1.27765e-12	1.58294e-12	1.07162e-12	1.02236e-12	8.67864e-13	1.16635e-12	1.3366e-12	1.62535e-12	1.63798e-12	1.80846e-12	2.10756e-12	2.32298e-12	2.90137e-12	3.42353e-12	3.82625e-12	4.13953e-12
3.2	6.43018e-12	6.77583e-12	7.35637e-12	5.8453e-12	5.02439e-12	4.17731e-12	3.70359e-12	3.14874e-12	2.65395e-12	2.27019e-12	1.65248e-12	1.61605e-12	1.27639e-12	1.20297e-12	1.20149e-12	1.12555e-12	9.70688e-13	1.4335e-12	1.35411e-12	1.1342e-12	1.34781e-12	1.2518e-12	1.14699e-12	1.56029e-12	1.58925e-12	1.7139e-12	2.10306e-12	2.03485e-12	2.52521e-12	3.31678e-12	3.13005e-12	4.25616e-12
3.3	5.81369e-12	6.22274e-12	6.4827e-12	5.45625e-12	4.62375e-12	3.66976e-12	4.22766e-12	2.94074e-12	2.12871e-12	1.82427e-12	1.34265e-12	1.28442e-12	1.48733e-12	1.06374e-12	1.16638e-12	1.05978e-12	9.64743e-13	1.08403e-12	1.19467e-12	1.24812e-12	1.12317e-12	1.17873e-12	1.17388e-12	1.36922e-12	1.49355e-12	1.64249e-12	1.92541e-12	2.19266e-12	2.70828e-12	2.73639e-12	3.57955e-12	4.13443e-12
3.4	5.62801e-12	5.50685e-12	5.88675e-12	4.9901e-12	4.53493e-12	3.57559e-12	3.51208e-12	2.64574e-12	2.09081e-12	1.84468e-12	1.44454e-12	1.45495e-12	1.17583e-12	1.18527e-12	1.01875e-12	1.29616e-12	1.08213e-12	1.18343e-12	1.55893e-12	1.39209e-12	1.23232e-12	1.4549e-12	1.16028e-12	1.30509e-12	1.2166e-12	1.94444e-12	1.84432e-12	2.00258e-12	2.23124e-12	2.97569e-12	3.24153e-12	3.97927e-12
3.5	5.36779e-12	4.79739e-12	5.50881e-12	4.91863e-12	4.14274e-12	3.27985e-12	3.08797e-12	2.89703e-12	1.67601e-12	1.44198e-12	1.34126e-12	1.46129e-12	1.05627e-12	1.01532e-12	1.06241e-12	1.28284e-12	1.17821e-12	1.13322e-12	1.08485e-12	1.41899e-12	9.98644e-13	1.22855e-12	1.15304e-12	1.51884e-12	1.55275e-12	1.55261e-12	1.90815e-12	1.89568e-12	2.52867e-12	2.78048e-12	2.96443e-12	3.56956e-12
3.6	5.19686e-12	4.60075e-12	4.86201e-12	4.22934e-12	3.87244e-12	3.49947e-12	3.02418e-12	2.37306e-12	1.77213e-12	1.2823e-12	1.04044e-12	1.10915e-12	9.79916e-13	1.21133e-12	9.4377e-13	8.45814e-13	1.06206e-12	9.99121e-13	9.22415e-13	8.4392e-13	8.39184e-13	9.68544e-13	9.87722e-13	1.12694e-12	1.22328e-12	1.2528e-12	1.44089e-12	1.88558e-12	2.35814e-12	2.34024e-12	2.6781e-12	3.16783e-12
3.7	5.2723e-12	4.31603e-12	4.81066e-12	4.40237e-12	3.91518e-12	3.42365e-12	3.46889e-12	2.7252e-12	2.01579e-12	1.68693e-12	1.31491e-12	1.26342e-12	1.30853e-12	1.21427e-12	1.10049e-12	1.2507e-12	1.20744e-12	1.47188e-12	1.30582e-12	1.42184e-12	1.27e-12	1.38646e-12	1.40487e-12	1.60363e-12	1.45702e-12	1.6428e-12	2.01109e-12	1.95465e-12	2.22607e-12	2.37683e-12	2.46759e-12	2.81639e-12
3.8	4.60559e-12	4.26993e-12	3.9519e-12	4.03946e-12	3.20568e-12	3.07244e-12	2.49588e-12	2.19035e-12	1.53148e-12	1.61618e-12	1.42e-12	1.11001e-12	1.04373e-12	1.15481e-12	1.04848e-12	1.05001e-12	1.25162e-12	1.17332e-12	1.1054e-12	1.31219e-12	1.25949e-12	1.27598e-12	1.23214e-12	1.44993e-12	1.65529e-12	1.51095e-12	1.65696e-12	2.27942e-12	2.54395e-12	2.4359e-12	2.84637e-12	3.07767e-12
3.9	4.11206e-12	3.88359e-12	3.76291e-12	3.63125e-12	2.87555e-12	2.9439e-12	3.03683e-12	2.42878e-12	2.05664e-12	1.76418e-12	1.64965e-12	1.41208e-12	1.07619e-12	1.19276e-12	1.10414e-12	1.41965e-12	1.26345e-12	1.44502e-12	1.4496e-12	1.46053e-12	1.39665e-12	1.41962e-12	1.49498e-12	1.68925e-12	1.61387e-12	1.68101e-12	2.02992e-12	1.91922e-12	2.06959e-12	2.5272e-12	2.38466e-12	2.82524e-12
4	3.74769e-12	3.86282e-12	3.29857e-12	3.60192e-12	2.768e-12	2.9946e-12	2.82609e-12	2.54193e-12	2.25597e-12	2.09079e-12	1.85147e-12	1.30062e-12	1.46171e-12	1.31462e-12	1.01055e-12	1.08377e-12	1.00867e-12	1.44519e-12	1.64818e-12	1.68811e-12	1.67865e-12	1.57275e-12	1.41004e-12	1.53569e-12	1.80964e-12	1.86179e-12	1.88895e-12	1.98801e-12	2.42018e-12	2.54987e-12	2.68322e-12	2.53626e-12
4.1	3.58069e-12	3.48113e-12	3.38594e-12	3.47405e-12	2.68908e-12	3.11971e-12	2.97471e-12	2.45638e-12	2.38039e-12	1.7212e-12	1.9206e-12	1.88053e-12	1.67894e-12	1.85036e-12	1.82177e-12	1.63159e-12	1.71845e-12	1.51569e-12	1.70826e-12	1.58582e-12	1.60023e-12	2.11114e-12	2.22502e-12	1.61407e-12	2.21319e-12	1.91793e-12	2.14083e-12	2.32602e-12	2.48564e-12	3.01601e-12	2.4582e-12	2.97226e-12
4.2	3.02088e-12	3.3452e-12	3.03587e-12	3.29402e-12	2.94934e-12	2.91382e-12	2.68541e-12	2.25018e-12	1.75632e-12	1.46611e-12	1.34913e-12	1.915e-12	1.24512e-12	9.08986e-13	9.38698e-13	9.00093e-13	1.25559e-12	1.74046e-12	1.51117e-12	1.32061e-12	1.42724e-12	1.51619e-12	1.96743e-12	1.83961e-12	1.86032e-12	2.01559e-12	2.21553e-12	2.67031e-12	2.89334e-12	2.87597e-12	2.87005e-12	2.95734e-12
4.3	2.53337e-12	2.99529e-12	2.4928e-12	2.91642e-12	2.21627e-12	2.20087e-12	1.96945e-12	1.52937e-12	1.48447e-12	1.66094e-12	1.50686e-12	1.55138e-12	1.3981e-12	7.3659e-13	5.75836e-13	8.51291e-13	9.57194e-13	1.02035e-12	9.98967e-13	1.0192e-12	1.26605e-12	1.36838e-12	1.23871e-12	1.39365e-12	1.86496e-12	2.06912e-12	2.19765e-12	1.12702e-12	2.65431e-12	2.47405e-12	2.37819e-12	2.55744e-12
4.4	2.45225e-12	2.35625e-12	2.27979e-12	2.32745e-12	2.04286e-12	1.84823e-12	1.70467e-12	1.82594e-12	1.80329e-12	1.57924e-12	1.43651e-12	1.38972e-12	1.44875e-12	3.78639e-13	1.72923e-13	2.07946e-13	5.9718e-13	7.15698e-13	9.04198e-13	8.47974e-13	1.07278e-12	9.63557e-13	1.19845e-12	8.43519e-13	1.52784e-12	1.3914e-12	1.69207e-12	8.7805e-13	1.95135e-12	1.92096e-12	2.11275e-12	1.87796e-12
4.5	2.0161e-12	1.70017e-12	2.12686e-12	2.20798e-12	2.0429e-12	2.13636e-12	2.2556e-12	2.03741e-12	1.9842e-12	1.73594e-12	1.72206e-12	1.82232e-12	1.79626e-12	1.66461e-12	1.3299e-12	9.9404e-13	1.07724e-12	1.29558e-12	1.48412e-12	1.40823e-12	1.27657e-12	1.37491e-12	1.62279e-12	1.44042e-12	1.47507e-12	1.87224e-12	1.88596e-12	1.31132e-12	1.92822e-12	1.67982e-12	1.93065e-12	1.6193e-12
4.6	1.56174e-12	1.59106e-12	1.78022e-12	2.05845e-12	1.91289e-12	1.73172e-12	1.7557e-12	1.5023e-12	1.65979e-12	1.28222e-12	1.41603e-12	1.79086e-12	1.7067e-12	2.14335e-12	2.11772e-12	1.5589e-12	1.55363e-12	1.30394e-12	1.61914e-12	1.23524e-12	1.40989e-12	1.78248e-12	3.2286e-12	2.83133e-12	4.47509e-12	3.22577e-12	2.33173e-12	1.67646e-12	1.76258e-12	1.51777e-12	1.55982e-12	1.33045e-12
4.7	1.30301e-12	1.39981e-12	1.35063e-12	1.65849e-12	1.97842e-12	1.82997e-12	2.23267e-12	1.73578e-12	1.81744e-12	1.64502e-12	1.53851e-12	1.6668e-12	2.01099e-12	2.24025e-12	2.18123e-12	2.19891e-12	2.1441e-12	1.92184e-12	1.99402e-12	1.94109e-12	2.03453e-12	2.14479e-12	2.62586e-12	3.03585e-12	2.6802e-12	3.15425e-12	2.34247e-12	2.08228e-12	2.02499e-12	1.84918e-12	1.97745e-12	1.47823e-12
4.8	1.0219e-12	1.07009e-12	1.24267e-12	1.62019e-12	1.68411e-12	1.53644e-12	2.10443e-12	1.97506e-12	1.96728e-12	1.51792e-12	1.86196e-12	1.98433e-12	2.21376e-12	2.0029e-12	2.01222e-12	2.05499e-12	2.25782e-12	2.43241e-12	2.21979e-12	2.10272e-12	2.4278e-12	2.53726e-12	2.23991e-12	2.80996e-12	2.63713e-12	2.24776e-12	2.05724e-12	2.13459e-12	1.84139e-12	1.68686e-12	1.81522e-12	1.38204e-12
4.9	7.63272e-13	7.81122e-13	1.01095e-12	9.8851e-13	1.54476e-12	1.79624e-12	2.63706e-12	2.71998e-12	2.13889e-12	2.48867e-12	2.16033e-12	2.17521e-12	2.37541e-12	2.26943e-12	1.73227e-12	2.17251e-12	2.45358e-12	2.66525e-12	2.61463e-12	2.65092e-12	2.6863e-12	2.48455e-12	2.85241e-12	3.0608e-12	3.318e-12	2.87464e-12	2.46761e-12	2.28623e-12	2.3927e-12	2.13073e-12	1.89468e-12	1.67192e-12
5	3.20505e-13	4.30841e-13	6.51141e-13	1.39854e-12	1.32253e-12	1.34808e-12	2.04127e-12	1.98727e-12	2.36763e-12	2.12141e-12	2.01661e-12	2.15355e-12	1.86242e-12	1.64019e-12	1.77814e-12	1.89172e-12	1.92801e-12	1.8655e-12	2.2414e-12	2.09047e-12	1.84004e-12	2.29913e-12	2.31069e-12	3.15035e-12	2.8365e-12	3.29394e-12	2.64292e-12	2.61006e-12	2.41283e-12	2.18508e-12	1.9243e-12	1.54774e-12
5.1	4.2076e-13	3.14305e-13	4.54723e-13	1.33934e-12	1.3232e-12	1.5548e-12	2.07102e-12	2.08237e-12	1.93808e-12	2.00856e-12	2.05257e-12	2.2299e-12	2.16565e-12	2.21909e-12	2.3226e-12	2.21088e-12	2.27447e-12	2.24748e-12	2.24094e-12	1.94886e-12	2.73621e-12	2.294e-12	2.46555e-12	2.97789e-12	2.63275e-12	2.37501e-12	2.70625e-12	2.28912e-12	2.24185e-12	1.87407e-12	1.74482e-12	1.04477e-12
5.2	8.00886e-13	3.11182e-13	3.05883e-13	1.01229e-12	1.27355e-12	1.54893e-12	2.09003e-12	2.43816e-12	2.39515e-12	2.45298e-12	2.239e-12	2.39942e-12	2.43863e-12	2.62866e-12	2.49651e-12	2.93969e-12	2.48323e-12	2.397e-12	2.31667e-12	2.83234e-12	2.51795e-12	2.80413e-12	3.14315e-12	3.2704e-12	3.0568e-12	2.32329e-12	2.83103e-12	2.78288e-12	2.35943e-12	2.03586e-12	1.61435e-12	1.26035e-12
5.3	8.66639e-13	1.2382e-13	1.40065e-13	1.00797e-12	1.64743e-12	1.94913e-12	2.39064e-12	2.65808e-12	2.56186e-12	2.75734e-12	2.86473e-12	2.70798e-12	2.97171e-12	2.81227e-12	3.2081e-12	3.09533e-12	3.3089e-12	3.60204e-12	2.9775e-12	2.94175e-12	2.75636e-12	3.06914e-12	3.20594e-12	4.02661e-12	3.60609e-12	3.14898e-12	3.20273e-12	3.29651e-12	2.68359e-12	2.67125e-12	2.09755e-12	1.29846e-12
5.4	4.48967e-13	2.46331e-13	1.25418e-13	1.268e-12	1.75605e-12	1.83903e-12	2.62725e-12	2.77386e-12	3.27111e-12	3.3213e-12	2.88583e-12	3.38227e-12	3.15e-12	3.33983e-12	3.39639e-12	3.16187e-12	3.87577e-12	3.15725e-12	3.67593e-12	3.01204e-12	3.80676e-12	3.83817e-12	3.14016e-12	3.95764e-12	3.68044e-12	3.44112e-12	3.69891e-12	3.60484e-12	2.97562e-12	2.87014e-12	2.28713e-12	1.48866e-12
5.5	9.53197e-13	9.86968e-15	3.4503e-13	1.6165e-12	2.05183e-12	2.40605e-12	3.25416e-12	3.63476e-12	3.96502e-12	3.78589e-12	3.5965e-12	4.32846e-12	3.71887e-12	4.17046e-12	4.09938e-12	4.5896e-12	4.46234e-12	4.82289e-12	4.07428e-12	4.22171e-12	4.76396e-12	5.13634e-12	4.70469e-12	4.91994e-12	4.33186e-12	4.10131e-12	4.27261e-12	4.2235e-12	3.6877e-12	3.11338e-12	2.44678e-12	1.9074e-12
5.6	9.66262e-13	-1.66782e-13	5.37997e-13	1.71098e-12	2.31882e-12	2.91496e-12	3.31386e-12	4.12147e-12	4.24226e-12	4.16752e-12	4.04182e-12	4.65986e-12	4.72284e-12	4.78306e-12	4.66372e-12	4.72947e-12	4.77839e-12	4.53891e-12	4.75411e-12	5.3214e-12	4.6456e-12	5.33458e-12	5.44165e-12	5.09389e-12	5.57662e-12	4.73808e-12	4.96982e-12	4.52144e-12	4.33828e-12	3.51247e-12	2.7504e-12	2.62038e-12
5.7	-1.58201e-13	-8.51862e-14	8.9544e-13	2.42501e-12	2.86682e-12	3.18977e-12	4.15485e-12	4.56996e-12	4.75177e-12	5.13657e-12	5.18043e-12	5.03502e-12	5.21123e-12	5.72367e-12	5.84668e-12	5.96667e-12	5.74222e-12	5.07297e-12	5.37461e-12	6.11416e-12	6.06497e-12	5.83577e-12	5.81785e-12	6.01599e-12	5.54543e-12	5.91336e-12	6.1638e-12	5.59561e-12	4.89059e-12	3.89406e-12	3.12456e-12	2.66948e-12
5.8	1.16595e-12	2.0304e-13	1.32968e-12	2.87883e-12	3.41686e-12	3.8025e-12	5.09685e-12	5.28555e-12	5.66014e-12	5.64761e-12	5.71039e-12	5.50699e-12	5.80771e-12	6.30341e-12	7.04429e-12	6.63547e-12	6.16487e-12	5.97271e-12	6.6128e-12	6.20613e-12	6.44734e-12	6.88703e-12	6.73518e-12	6.52309e-12	7.86965e-12	6.6947e-12	6.77473e-12	6.01215e-12	5.20861e-12	4.24269e-12	4.18409e-12	3.01157e-12
5.9	1.25966e-12	9.82999e-13	1.95935e-12	3.26554e-12	3.97057e-12	4.53655e-12	5.65709e-12	5.79764e-12	6.82899e-12	6.39307e-12	6.26877e-12	6.79323e-12	7.04878e-12	6.6844e-12	7.21728e-12	6.67153e-12	6.8936e-12	7.06498e-12	7.46065e-12	7.29711e-12	7.70985e-12	7.71289e-12	7.52506e-12	6.10299e-12	6.5427e-12	6.91091e-12	7.38586e-12	6.64127e-12	6.11495e-12	5.47461e-12	4.33137e-12	3.7879e-12
6	1.4648e-12	1.78087e-12	2.66422e-12	4.49303e-12	5.05636e-12	5.57433e-12	5.96354e-12	6.35649e-12	6.77069e-12	6.94208e-12	7.2557e-12	7.55331e-12	7.45326e-12	7.27602e-12	7.24301e-12	7.38514e-12	7.8032e-12	7.99e-12	7.74902e-12	8.00409e-12	8.59686e-12	8.84835e-12	7.32521e-12	7.61328e-12	7.95694e-12	7.43241e-12	8.69756e-12	7.39911e-12	7.44578e-12	6.35405e-12	5.20561e-12	4.3602e-12
6.1	2.55675e-12	1.98375e-12	3.23091e-12	5.58057e-12	6.44477e-12	7.06701e-12	7.23194e-12	8.09865e-12	8.57682e-12	8.31861e-12	9.22005e-12	8.65081e-12	8.25371e-12	7.96215e-12	8.63964e-12	8.38673e-12	9.40699e-12	9.11474e-12	9.24859e-12	9.14298e-12	9.15422e-12	9.9669e-12	8.26489e-12	9.06275e-12	8.85835e-12	9.22126e-12	9.80011e-12	8.58766e-12	8.74444e-12	7.67775e-12	6.86844e-12	5.82641e-12
6.2	3.46096e-12	3.06632e-12	4.2616e-12	5.29129e-12	6.23983e-12	6.54674e-12	7.19791e-12	8.82002e-12	1.00631e-11	1.04906e-11	9.73412e-12	1.09813e-11	1.04404e-11	1.03943e-11	1.07823e-11	1.08687e-11	1.09446e-11	1.14343e-11	1.16324e-11	1.10379e-11	1.00272e-11	9.66143e-12	1.04853e-11	1.04572e-11	1.01725e-11	1.22476e-11	1.1358e-11	1.09794e-11	1.04011e-11	8.9454e-12	8.30222e-12	7.59957e-12
6.3	2.94627e-12	3.96648e-12	5.14612e-12	6.43222e-12	7.55143e-12	8.09811e-12	8.73192e-12	7.81392e-12	9.30361e-12	9.63054e-12	9.88615e-12	1.02609e-11	1.03107e-11	1.16172e-11	1.07971e-11	9.98008e-12	1.15386e-11	1.01478e-11	9.74366e-12	9.66931e-12	9.59454e-12	1.0878e-11	1.01931e-11	1.20828e-11	1.19717e-11	1.13722e-11	1.11997e-11	1.08257e-11	1.07644e-11	1.00945e-11	9.01116e-12	7.99361e-12
6.4	4.34794e-12	4.37043e-12	5.54968e-12	6.86795e-12	8.32929e-12	8.93285e-12	9.55425e-12	9.56968e-12	1.03706e-11	1.03549e-11	1.08976e-11	1.05863e-11	1.12399e-11	1.14047e-11	1.03444e-11	1.12874e-11	1.22794e-11	1.15978e-11	1.17621e-11	1.04684e-11	1.18469e-11	1.24107e-11	1.29859e-11	1.19815e-11	1.27035e-11	1.25061e-11	1.26555e-11	1.18574e-11	1.17633e-11	1.05165e-11	1.00703e-11	9.22336e-12
6.5	3.28456e-12	4.5113e-12	6.02747e-12	7.5871e-12	8.95792e-12	8.84893e-12	1.01769e-11	9.06734e-12	1.05875e-11	1.1973e-11	1.19541e-11	1.21072e-11	1.2575e-11	1.23984e-11	1.23903e-11	1.23748e-11	1.20839e-11	1.25489e-11	1.21374e-11	1.27367e-11	1.27537e-11	1.22941e-11	1.35961e-11	1.37293e-11	1.40701e-11	1.32963e-11	1.404e-11	1.26959e-11	1.27549e-11	1.23592e-11	1.12358e-11	1.00458e-11

## Sheet: Fig.3g
time, ms	Current, nA
-0.1655	0.00364
-0.165	0.000411375
-0.1645	-0.00326
-0.164	-0.007
-0.1635	-0.0104
-0.163	-0.01297
-0.1625	-0.0143
-0.162	-0.0141
-0.1615	-0.01223
-0.161	-0.00881
-0.1605	-0.00414
-0.16	0.00127
-0.1595	0.00678
-0.159	0.01173
-0.1585	0.01549
-0.158	0.01761
-0.1575	0.01784
-0.157	0.0162
-0.1565	0.01296
-0.156	0.0086
-0.1555	0.00374
-0.155	-0.000954706
-0.1545	-0.00489
-0.154	-0.00762
-0.1535	-0.00889
-0.153	-0.00867
-0.1525	-0.00716
-0.152	-0.00471
-0.1515	-0.00176
-0.151	0.00122
-0.1505	0.00384
-0.15	0.00581
-0.1495	0.00698
-0.149	0.00734
-0.1485	0.00701
-0.148	0.00616
-0.1475	0.00503
-0.147	0.00381
-0.1465	0.00267
-0.146	0.00171
-0.1455	0.000993979
-0.145	0.000538723
-0.1445	0.000347112
-0.144	0.000421824
-0.1435	0.000772992
-0.143	0.00141
-0.1425	0.00234
-0.142	0.00353
-0.1415	0.00487
-0.141	0.00622
-0.1405	0.00734
-0.14	0.00799
-0.1395	0.00792
-0.139	0.00691
-0.1385	0.0049
-0.138	0.00196
-0.1375	-0.00167
-0.137	-0.00559
-0.1365	-0.00928
-0.136	-0.01218
-0.1355	-0.01379
-0.135	-0.01373
-0.1345	-0.01186
-0.134	-0.00828
-0.1335	-0.00338
-0.133	0.00227
-0.1325	0.00793
-0.132	0.01287
-0.1315	0.01642
-0.131	0.01815
-0.1305	0.01785
-0.13	0.01565
-0.1295	0.01194
-0.129	0.00731
-0.1285	0.00246
-0.128	-0.00192
-0.1275	-0.00526
-0.127	-0.00722
-0.1265	-0.0077
-0.126	-0.00684
-0.1255	-0.005
-0.125	-0.00265
-0.1245	-0.000301759
-0.124	0.0016
-0.1235	0.00276
-0.123	0.00304
-0.1225	0.0025
-0.122	0.00135
-0.1215	-0.000130956
-0.121	-0.00161
-0.1205	-0.00282
-0.12	-0.00358
-0.1195	-0.00381
-0.119	-0.00354
-0.1185	-0.0029
-0.118	-0.00204
-0.1175	-0.00108
-0.117	-0.000140819
-0.1165	0.000759018
-0.116	0.00163
-0.1155	0.00254
-0.115	0.00352
-0.1145	0.00458
-0.114	0.00566
-0.1135	0.00664
-0.113	0.00734
-0.1125	0.00754
-0.112	0.0071
-0.1115	0.00592
-0.111	0.00405
-0.1105	0.00168
-0.11	-0.000900487
-0.1095	-0.0033
-0.109	-0.00512
-0.1085	-0.00605
-0.108	-0.00589
-0.1075	-0.00466
-0.107	-0.00256
-0.1065	4.026e-05
-0.106	0.00265
-0.1055	0.00476
-0.105	0.00595
-0.1045	0.00596
-0.104	0.00473
-0.1035	0.00246
-0.103	-0.000455088
-0.1025	-0.00349
-0.102	-0.00611
-0.1015	-0.00785
-0.101	-0.00843
-0.1005	-0.00779
-0.1	-0.00614
-0.0995	-0.00386
-0.099	-0.00148
-0.0985	0.000489468
-0.098	0.00162
-0.0975	0.00169
-0.097	0.00073804
-0.0965	-0.000971161
-0.096	-0.00297
-0.0955	-0.00469
-0.095	-0.0056
-0.0945	-0.00532
-0.094	-0.0037
-0.0935	-0.00087083
-0.093	0.00276
-0.0925	0.00659
-0.092	0.00993
-0.0915	0.01217
-0.091	0.01285
-0.0905	0.01181
-0.09	0.00922
-0.0895	0.00554
-0.089	0.00145
-0.0885	-0.00228
-0.088	-0.00493
-0.0875	-0.00599
-0.087	-0.00525
-0.0865	-0.00283
-0.086	0.000805415
-0.0855	0.00496
-0.085	0.00884
-0.0845	0.01169
-0.084	0.01295
-0.0835	0.01238
-0.083	0.01007
-0.0825	0.00643
-0.082	0.00212
-0.0815	-0.00208
-0.081	-0.00544
-0.0805	-0.00742
-0.08	-0.00776
-0.0795	-0.00651
-0.079	-0.00406
-0.0785	-0.00102
-0.078	0.00192
-0.0775	0.00409
-0.077	0.00501
-0.0765	0.00448
-0.076	0.00259
-0.0755	-0.000271587
-0.075	-0.0035
-0.0745	-0.00644
-0.074	-0.00846
-0.0735	-0.00912
-0.073	-0.00826
-0.0725	-0.006
-0.072	-0.00275
-0.0715	0.000915968
-0.071	0.00435
-0.0705	0.00696
-0.07	0.00836
-0.0695	0.00841
-0.069	0.00726
-0.0685	0.0053
-0.068	0.00309
-0.0675	0.00124
-0.067	0.000265844
-0.0665	0.00047648
-0.066	0.00192
-0.0655	0.00435
-0.065	0.00728
-0.0645	0.01006
-0.064	0.01202
-0.0635	0.01258
-0.063	0.01141
-0.0625	0.00846
-0.062	0.00402
-0.0615	-0.00136
-0.061	-0.0069
-0.0605	-0.01179
-0.06	-0.01529
-0.0595	-0.01687
-0.059	-0.01631
-0.0585	-0.01374
-0.058	-0.00962
-0.0575	-0.00468
-0.057	0.000262783
-0.0565	0.00436
-0.056	0.00695
-0.0555	0.00761
-0.055	0.0063
-0.0545	0.00328
-0.054	-0.000863692
-0.0535	-0.00538
-0.053	-0.00944
-0.0525	-0.01231
-0.052	-0.01345
-0.0515	-0.01265
-0.051	-0.00998
-0.0505	-0.00589
-0.05	-0.00101
-0.0495	0.00388
-0.049	0.008
-0.0485	0.01072
-0.048	0.01167
-0.0475	0.01074
-0.047	0.00816
-0.0465	0.00441
-0.046	0.000131152
-0.0455	-0.00398
-0.045	-0.00728
-0.0445	-0.00934
-0.044	-0.00993
-0.0435	-0.00912
-0.043	-0.00722
-0.0425	-0.00469
-0.042	-0.00208
-0.0415	0.000120445
-0.041	0.00155
-0.0405	0.00205
-0.04	0.00169
-0.0395	0.000744212
-0.039	-0.000399239
-0.0385	-0.00131
-0.038	-0.00165
-0.0375	-0.00121
-0.037	-3.04452e-05
-0.0365	0.00164
-0.036	0.00336
-0.0355	0.00464
-0.035	0.00496
-0.0345	0.004
-0.034	0.00165
-0.0335	-0.00189
-0.033	-0.00614
-0.0325	-0.01039
-0.032	-0.01385
-0.0315	-0.01574
-0.031	-0.01553
-0.0305	-0.01298
-0.03	-0.00827
-0.0295	-0.00194
-0.029	0.00513
-0.0285	0.0119
-0.028	0.01732
-0.0275	0.02055
-0.027	0.02109
-0.0265	0.0189
-0.026	0.01437
-0.0255	0.00831
-0.025	0.00174
-0.0245	-0.00423
-0.024	-0.00867
-0.0235	-0.01094
-0.023	-0.01086
-0.0225	-0.0087
-0.022	-0.00509
-0.0215	-0.0009579
-0.021	0.00274
-0.0205	0.00516
-0.02	0.00579
-0.0195	0.00449
-0.019	0.00157
-0.0185	-0.00232
-0.018	-0.00635
-0.0175	-0.00964
-0.017	-0.01152
-0.0165	-0.01163
-0.016	-0.01003
-0.0155	-0.00716
-0.015	-0.00376
-0.0145	-0.000671448
-0.014	0.00132
-0.0135	0.00171
-0.013	0.000370905
-0.0125	-0.0024
-0.012	-0.00591
-0.0115	-0.00928
-0.011	-0.0116
-0.0105	-0.01214
-0.01	-0.01058
-0.0095	-0.00709
-0.009	-0.00228
-0.0085	0.00285
-0.008	0.00719
-0.0075	0.00971
-0.007	0.00979
-0.0065	0.00735
-0.006	0.00293
-0.0055	-0.00237
-0.005	-0.00712
-0.0045	-0.00983
-0.004	-0.00938
-0.0035	-0.00526
-0.003	0.00214
-0.0025	0.01149
-0.002	0.0207
-0.0015	0.02716
-0.001	0.02827
-0.0005	0.02191
0	0.00694
0.0005	-0.01643
0.001	-0.04651
0.0015	-0.08023
0.002	-0.1135
0.0025	-0.14174
0.003	-0.16059
0.0035	-0.16658
0.004	-0.15771
0.0045	-0.13378
0.005	-0.09652
0.0055	-0.04933
0.006	0.00314
0.0065	0.05573
0.007	0.10345
0.0075	0.14219
0.008	0.16931
0.0085	0.18387
0.009	0.18666
0.0095	0.17998
0.01	0.1671
0.0105	0.1517
0.011	0.13723
0.0115	0.12636
0.012	0.12068
0.0125	0.12053
0.013	0.12513
0.0135	0.13284
0.014	0.14162
0.0145	0.14947
0.015	0.1548
0.0155	0.15674
0.016	0.15521
0.0165	0.15087
0.017	0.14489
0.0175	0.13866
0.018	0.13347
0.0185	0.13023
0.019	0.1293
0.0195	0.13049
0.02	0.13309
0.0205	0.13614
0.021	0.13862
0.0215	0.1397
0.022	0.13893
0.0225	0.13634
0.023	0.13236
0.0235	0.12777
0.024	0.12345
0.0245	0.1202
0.025	0.11853
0.0255	0.11858
0.026	0.12008
0.0265	0.12241
0.027	0.12475
0.0275	0.1263
0.028	0.12641
0.0285	0.12475
0.029	0.12138
0.0295	0.11674
0.03	0.11151
0.0305	0.10649
0.031	0.10241
0.0315	0.09978
0.032	0.09881
0.0325	0.09935
0.033	0.10097
0.0335	0.10307
0.034	0.10501
0.0345	0.10629
0.035	0.10664
0.0355	0.10607
0.036	0.10487
0.0365	0.10348
0.037	0.10237
0.0375	0.10194
0.038	0.10235
0.0385	0.10346
0.039	0.10488
0.0395	0.10603
0.04	0.10625
0.0405	0.10501
0.041	0.10203
0.0415	0.09738
0.042	0.09151
0.0425	0.08522
0.043	0.07947
0.0435	0.07526
0.044	0.07337
0.0445	0.07424
0.045	0.07782
0.0455	0.08359
0.046	0.0906
0.0465	0.09767
0.047	0.10354
0.0475	0.10719
0.048	0.10792
0.0485	0.10555
0.049	0.10041
0.0495	0.09329
0.05	0.08528
0.0505	0.07757
0.051	0.07122
0.0515	0.06701
0.052	0.0653
0.0525	0.066
0.053	0.06864
0.0535	0.07247
0.054	0.07662
0.0545	0.08034
0.055	0.08307
0.0555	0.08454
0.056	0.08482
0.0565	0.08423
0.057	0.08324
0.0575	0.08231
0.058	0.08181
0.0585	0.0819
0.059	0.08247
0.0595	0.08321
0.06	0.0837
0.0605	0.08347
0.061	0.08217
0.0615	0.07968
0.062	0.07612
0.0625	0.07189
0.063	0.06756
0.0635	0.0638
0.064	0.06122
0.0645	0.06022
0.065	0.06095
0.0655	0.06322
0.066	0.06653
0.0665	0.07017
0.067	0.07335
0.0675	0.07532
0.068	0.07554
0.0685	0.07377
0.069	0.07011
0.0695	0.06498
0.07	0.0591
0.0705	0.05329
0.071	0.04839
0.0715	0.04511
0.072	0.04393
0.0725	0.04501
0.073	0.04819
0.0735	0.05306
0.074	0.05896
0.0745	0.06515
0.075	0.07089
0.0755	0.07549
0.076	0.07847
0.0765	0.07954
0.077	0.07863
0.0775	0.0759
0.078	0.07168
0.0785	0.06648
0.079	0.06086
0.0795	0.05547
0.08	0.05089
0.0805	0.04765
0.081	0.04612
0.0815	0.04649
0.082	0.0487
0.0825	0.05246
0.083	0.05722
0.0835	0.06228
0.084	0.06681
0.0845	0.07
0.085	0.07118
0.0855	0.06994
0.086	0.06621
0.0865	0.0603
0.087	0.05293
0.0875	0.04506
0.088	0.03783
0.0885	0.03234
0.089	0.02946
0.0895	0.02967
0.09	0.03298
0.0905	0.03886
0.091	0.04634
0.0915	0.05416
0.092	0.06096
0.0925	0.06552
0.093	0.06698
0.0935	0.06504
0.094	0.05996
0.0945	0.05259
0.095	0.04417
0.0955	0.03618
0.096	0.03004
0.0965	0.02683
0.097	0.02717
0.0975	0.03102
0.098	0.03775
0.0985	0.04623
0.099	0.055
0.0995	0.06259
0.1	0.06774
0.1005	0.06964
0.101	0.06806
0.1015	0.06334
0.102	0.05638
0.1025	0.04839
0.103	0.04071
0.1035	0.03454
0.104	0.03072
0.1045	0.02961
0.105	0.03107
0.1055	0.03448
0.106	0.0389
0.1065	0.04329
0.107	0.04671
0.1075	0.04849
0.108	0.04834
0.1085	0.04641
0.109	0.04321
0.1095	0.03948
0.11	0.03604
0.1105	0.03359
0.111	0.03261
0.1115	0.03321
0.112	0.03521
0.1125	0.03811
0.113	0.0413
0.1135	0.04412
0.114	0.04608
0.1145	0.04692
0.115	0.04664
0.1155	0.04555
0.116	0.04412
0.1165	0.04289
0.117	0.04234
0.1175	0.04277
0.118	0.04422
0.1185	0.04645
0.119	0.04901
0.1195	0.05128
0.12	0.0527
0.1205	0.05278
0.121	0.05133
0.1215	0.0484
0.122	0.04437
0.1225	0.03983
0.123	0.03551
0.1235	0.0321
0.124	0.03015
0.1245	0.02993
0.125	0.03142
0.1255	0.03426
0.126	0.03786
0.1265	0.04147
0.127	0.04437
0.1275	0.04592
0.128	0.04574
0.1285	0.04376
0.129	0.04019
0.1295	0.03553
0.13	0.03043
0.1305	0.02563
0.131	0.0218
0.1315	0.01943
0.132	0.01883
0.1325	0.02002
0.133	0.02279
0.1335	0.02674
0.134	0.03136
0.1345	0.03609
0.135	0.04044
0.1355	0.04398
0.136	0.04645
0.1365	0.04772
0.137	0.04779
0.1375	0.04679
0.138	0.04492
0.1385	0.04242
0.139	0.03956
0.1395	0.03661
0.14	0.0338
0.1405	0.03137
0.141	0.02948
0.1415	0.02827
0.142	0.02781
0.1425	0.02809
0.143	0.02905
0.1435	0.03053
0.144	0.03232
0.1445	0.03417
0.145	0.03581
0.1455	0.03701
0.146	0.03756
0.1465	0.03739
0.147	0.03647
0.1475	0.0349
0.148	0.03289
0.1485	0.03066
0.149	0.02849
0.1495	0.02662
0.15	0.02525
0.1505	0.0245
0.151	0.0244
0.1515	0.0249
0.152	0.02588
0.1525	0.02716
0.153	0.02855
0.1535	0.02988
0.154	0.03098
0.1545	0.03172
0.155	0.03203
0.1555	0.03188
0.156	0.0313
0.1565	0.03034
0.157	0.02912
0.1575	0.02778
0.158	0.02649
0.1585	0.02546
0.159	0.02488
0.1595	0.0249
0.16	0.02565
0.1605	0.02713
0.161	0.02928
0.1615	0.03189
0.162	0.03465
0.1625	0.03717
0.163	0.03904
0.1635	0.03988
0.164	0.03943
0.1645	0.03757
0.165	0.03439
0.1655	0.03019
0.166	0.02547
0.1665	0.0208
0.167	0.01682
0.1675	0.01409
0.168	0.01299
0.1685	0.01365
0.169	0.01596
0.1695	0.01952
0.17	0.02373
0.1705	0.02787
0.171	0.03125
0.1715	0.0333
0.172	0.03365
0.1725	0.03225
0.173	0.02933
0.1735	0.02535
0.174	0.02098
0.1745	0.01692
0.175	0.01382
0.1755	0.01213
0.176	0.01207
0.1765	0.0136
0.177	0.0164
0.1775	0.01999
0.178	0.02379
0.1785	0.02723
0.179	0.02986
0.1795	0.03141
0.18	0.03181
0.1805	0.0312
0.181	0.02986
0.1815	0.02815
0.182	0.02645
0.1825	0.02505
0.183	0.02414
0.1835	0.02376
0.184	0.02384
0.1845	0.02424
0.185	0.02476
0.1855	0.02524
0.186	0.02556
0.1865	0.02568
0.187	0.02561
0.1875	0.02542
0.188	0.02517
0.1885	0.02491
0.189	0.02462
0.1895	0.02422
0.19	0.0236
0.1905	0.02266
0.191	0.02129
0.1915	0.0195
0.192	0.01739
0.1925	0.01515
0.193	0.01308
0.1935	0.01149
0.194	0.01069
0.1945	0.01087
0.195	0.0121
0.1955	0.01425
0.196	0.01704
0.1965	0.02006
0.197	0.02284
0.1975	0.02495
0.198	0.02606
0.1985	0.02602
0.199	0.0249
0.1995	0.02296
0.2	0.0206
0.2005	0.01831
0.201	0.01654
0.2015	0.0156
0.202	0.01567
0.2025	0.01665
0.203	0.0183
0.2035	0.02021
0.204	0.02191
0.2045	0.02299
0.205	0.02318
0.2055	0.02238
0.206	0.02074
0.2065	0.01857
0.207	0.01632
0.2075	0.01448
0.208	0.01345
0.2085	0.01348
0.209	0.0146
0.2095	0.01661
0.21	0.01911
0.2105	0.0216
0.211	0.02353
0.2115	0.02446
0.212	0.02411
0.2125	0.02244
0.213	0.01964
0.2135	0.01612
0.214	0.01243
0.2145	0.00913
0.215	0.00675
0.2155	0.00563
0.216	0.00594
0.2165	0.0076
0.217	0.01033
0.2175	0.01371
0.218	0.01727
0.2185	0.02054
0.219	0.02315
0.2195	0.02485
0.22	0.02556
0.2205	0.02533
0.221	0.02432
0.2215	0.02276
0.222	0.02087
0.2225	0.01889
0.223	0.01698
0.2235	0.01529
0.224	0.01392
0.2245	0.01296
0.225	0.01252
0.2255	0.01267
0.226	0.0135
0.2265	0.01505
0.227	0.01728
0.2275	0.02006
0.228	0.02316
0.2285	0.02622
0.229	0.02884
0.2295	0.03056
0.23	0.03102
0.2305	0.02996
0.231	0.02734
0.2315	0.02332
0.232	0.01831
0.2325	0.01286
0.233	0.00765
0.2335	0.00335
0.234	0.000503606
0.2345	-0.000542945
0.235	0.000290323
0.2355	0.0028
0.236	0.00656
0.2365	0.01094
0.237	0.01528
0.2375	0.01896
0.238	0.02152
0.2385	0.02272
0.239	0.02258
0.2395	0.02134
0.24	0.0194
0.2405	0.01724
0.241	0.01532
0.2415	0.014
0.242	0.01345
0.2425	0.01368
0.243	0.01453
0.2435	0.01577
0.244	0.01709
0.2445	0.01825
0.245	0.01912
0.2455	0.01966
0.246	0.01996
0.2465	0.02019
0.247	0.02051
0.2475	0.02103
0.248	0.02176
0.2485	0.02257
0.249	0.02321
0.2495	0.02337
0.25	0.02274
0.2505	0.02108
0.251	0.01834
0.2515	0.01466
0.252	0.01041
0.2525	0.00612
0.253	0.00241
0.2535	-0.000111894
0.254	-0.000987417
0.2545	9.06554e-06
0.255	0.0028
0.2555	0.00702
0.256	0.01203
0.2565	0.01704
0.257	0.02125
0.2575	0.02396
0.258	0.02473
0.2585	0.02341
0.259	0.02022
0.2595	0.01569
0.26	0.01052
0.2605	0.00555
0.261	0.00153
0.2615	-0.000973185
0.262	-0.00166
0.2625	-0.00053099
0.263	0.0021
0.2635	0.00573
0.264	0.00971
0.2645	0.01344
0.265	0.0164
0.2655	0.01829
0.266	0.01903
0.2665	0.01875
0.267	0.01776
0.2675	0.01641
0.268	0.01508
0.2685	0.01402
0.269	0.01337
0.2695	0.01312
0.27	0.0131
0.2705	0.01311
0.271	0.01293
0.2715	0.01242
0.272	0.01156
0.2725	0.01046
0.273	0.00936
0.2735	0.00856
0.274	0.00836
0.2745	0.00901
0.275	0.01058
0.2755	0.01299
0.276	0.01596
0.2765	0.01905
0.277	0.02177
0.2775	0.0236
0.278	0.02414
0.2785	0.02315
0.279	0.02063
0.2795	0.01678
0.28	0.01204
0.2805	0.00698
0.281	0.00221
0.2815	-0.00168
0.282	-0.00422
0.2825	-0.00515
0.283	-0.0044
0.2835	-0.00213
0.284	0.00131
0.2845	0.00547
0.285	0.00982
0.2855	0.01388
0.286	0.01722
0.2865	0.01957
0.287	0.02077
0.2875	0.02082
0.288	0.01985
0.2885	0.01807
0.289	0.01575
0.2895	0.01319
0.29	0.01067
0.2905	0.00842
0.291	0.00664
0.2915	0.00544
0.292	0.00488
0.2925	0.00494
0.293	0.00555
0.2935	0.00658
0.294	0.00787
0.2945	0.00923
0.295	0.01048
0.2955	0.01145
0.296	0.01205
0.2965	0.01219
0.297	0.01189
0.2975	0.01122
0.298	0.01029
0.2985	0.00925
0.299	0.00825
0.2995	0.00742
0.3	0.00686
0.3005	0.00661
0.301	0.00668
0.3015	0.00702
0.302	0.0076
0.3025	0.00838
0.303	0.00932
0.3035	0.01045
0.304	0.0118
0.3045	0.01342
0.305	0.01533
0.3055	0.01751
0.306	0.01986
0.3065	0.02219
0.307	0.02422
0.3075	0.02565
0.308	0.02613
0.3085	0.02541
0.309	0.02332
0.3095	0.01989
0.31	0.01531
0.3105	0.01
0.311	0.0045
0.3115	-0.000547523
0.312	-0.00453
0.3125	-0.00693
0.313	-0.00741
0.3135	-0.00593
0.314	-0.00267
0.3145	0.00189
0.315	0.00711
0.3155	0.01225
0.316	0.01658
0.3165	0.0195
0.317	0.02063
0.3175	0.01985
0.318	0.0173
0.3185	0.01338
0.319	0.00864
0.3195	0.00371
0.32	-0.00079817
0.3205	-0.00438
0.321	-0.00669
0.3215	-0.00759
0.322	-0.0071
0.3225	-0.00539
0.323	-0.00274
0.3235	0.000561917
0.324	0.00421
0.3245	0.00795
0.325	0.01157
0.3255	0.01492
0.326	0.01784
0.3265	0.02018
0.327	0.02179
0.3275	0.02252
0.328	0.0222
0.3285	0.02076
0.329	0.01821
0.3295	0.01468
0.33	0.01047
0.3305	0.00601
0.331	0.00185
0.3315	-0.00145
0.332	-0.00339
0.3325	-0.00362
0.333	-0.00202
0.3335	0.00125
0.334	0.00575
0.3345	0.01079
0.335	0.0156
0.3355	0.01935
0.336	0.02137
0.3365	0.02124
0.337	0.01888
0.3375	0.01455
0.338	0.00889
0.3385	0.00274
0.339	-0.00294
0.3395	-0.00724
0.34	-0.00945
0.3405	-0.00922
0.341	-0.00657
0.3415	-0.0019
0.342	0.00404
0.3425	0.01033
0.343	0.01597
0.3435	0.02012
0.344	0.02218
0.3445	0.02191
0.345	0.01946
0.3455	0.01531
0.346	0.01021
0.3465	0.00505
0.347	0.00066689
0.3475	-0.00225
0.348	-0.00329
0.3485	-0.00234
0.349	0.000362535
0.3495	0.00434
0.35	0.00894
0.3505	0.01347
0.351	0.0173
0.3515	0.01997
0.352	0.02123
0.3525	0.02108
0.353	0.01971
0.3535	0.01748
0.354	0.01479
0.3545	0.01203
0.355	0.00953
0.3555	0.00746
0.356	0.00589
0.3565	0.00473
0.357	0.00386
0.3575	0.0031
0.358	0.00233
0.3585	0.00148
0.359	0.000587831
0.3595	-0.000235558
0.36	-0.000806313
0.3605	-0.000923486
0.361	-0.000413691
0.3615	0.000824668
0.362	0.00279
0.3625	0.00537
0.363	0.00833
0.3635	0.01138
0.364	0.01418
0.3645	0.01641
0.365	0.01781
0.3655	0.01824
0.366	0.01765
0.3665	0.01614
0.367	0.01392
0.3675	0.01129
0.368	0.00856
0.3685	0.0061
0.369	0.00417
0.3695	0.00302
0.37	0.00274
0.3705	0.00335
0.371	0.00474
0.3715	0.0067
0.372	0.00897
0.3725	0.01122
0.373	0.01316
0.3735	0.01449
0.374	0.01502
0.3745	0.01463
0.375	0.01332
0.3755	0.01121
0.376	0.00851
0.3765	0.00553
0.377	0.0026
0.3775	7.70854e-05
0.378	-0.00174
0.3785	-0.00263
0.379	-0.00248
0.3795	-0.00133
0.38	0.00066108
0.3805	0.00323
0.381	0.00604
0.3815	0.00871
0.382	0.01092
0.3825	0.01241
0.383	0.01302
0.3835	0.01276
0.384	0.01175
0.3845	0.01023
0.385	0.00851
0.3855	0.00693
0.386	0.00577
0.3865	0.00526
0.387	0.00551
0.3875	0.00647
0.388	0.00799
0.3885	0.00982
0.389	0.01165
0.3895	0.01316
0.39	0.01408
0.3905	0.01423
0.391	0.01354
0.3915	0.01207
0.392	0.00998
0.3925	0.00752
0.393	0.005
0.3935	0.00269
0.394	0.000858203
0.3945	-0.000340023
0.395	-0.000834522
0.3955	-0.000660521
0.396	5.70911e-05
0.3965	0.00113
0.397	0.00234
0.3975	0.00349
0.398	0.00441
0.3985	0.00501
0.399	0.00527
0.3995	0.00527
0.4	0.0051
0.4005	0.00495
0.401	0.00494
0.4015	0.0052
0.402	0.00577
0.4025	0.00662
0.403	0.00764
0.4035	0.00864
0.404	0.0094
0.4045	0.00968
0.405	0.00931
0.4055	0.0082
0.406	0.00638
0.4065	0.00398
0.407	0.00131
0.4075	-0.00128
0.408	-0.00335
0.4085	-0.0045
0.409	-0.00443
0.4095	-0.00296
0.41	-0.000119288
0.4105	0.00387
0.411	0.00858
0.4115	0.01346
0.412	0.01787
0.4125	0.02122
0.413	0.02304
0.4135	0.02305
0.414	0.02122
0.4145	0.01783
0.415	0.01336
0.4155	0.00848
0.416	0.00393
0.4165	0.000385698
0.417	-0.00164
0.4175	-0.00189
0.418	-0.00043448
0.4185	0.00236
0.419	0.00588
0.4195	0.00933
0.42	0.01192
0.4205	0.01297
0.421	0.01206
0.4215	0.00909
0.422	0.00435
0.4225	-0.00157
0.423	-0.00778
0.4235	-0.01332
0.424	-0.01727
0.4245	-0.01891
0.425	-0.01786
0.4255	-0.01412
0.426	-0.00814
0.4265	-0.000674505
0.427	0.00726
0.4275	0.0146
0.428	0.02039
0.4285	0.02391
0.429	0.02483
0.4295	0.02322
0.43	0.01954
0.4305	0.01455
0.431	0.00918
0.4315	0.00434
0.432	0.000801099
0.4325	-0.000930847
0.433	-0.000713264
0.4335	0.00125
0.434	0.00444
0.4345	0.00818
0.435	0.0117
0.4355	0.01432
0.436	0.01556
0.4365	0.01522
0.437	0.01338
0.4375	0.01038
0.438	0.00672
0.4385	0.003
0.439	-0.000257732
0.4395	-0.00267
0.44	-0.00406
0.4405	-0.00448
0.441	-0.00417
0.4415	-0.00351
0.442	-0.00289
0.4425	-0.00265
0.443	-0.00297
0.4435	-0.00385
0.444	-0.0051
0.4445	-0.00637
0.445	-0.00725
0.4455	-0.00731
0.446	-0.00629
0.4465	-0.00406
0.447	-0.000756417
0.4475	0.0033
0.448	0.00761
0.4485	0.01157
0.449	0.01462
0.4495	0.0163
0.45	0.01637
0.4505	0.01481
0.451	0.01188
0.4515	0.00802
0.452	0.00382
0.4525	-9.23919e-05
0.453	-0.00316
0.4535	-0.00496
0.454	-0.00532
0.4545	-0.00426
0.455	-0.00202
0.4555	0.000994891
0.456	0.00431
0.4565	0.00746
0.457	0.01005
0.4575	0.01182
0.458	0.01267
0.4585	0.01266
0.459	0.01197
0.4595	0.01083
0.46	0.00949
0.4605	0.00816
0.461	0.00698
0.4615	0.00597
0.462	0.00511
0.4625	0.0043
0.463	0.00343
0.4635	0.00242
0.464	0.00125
0.4645	-2.49619e-05
0.465	-0.00129
0.4655	-0.00237
0.466	-0.0031
0.4665	-0.00332
0.467	-0.00295
0.4675	-0.002
0.468	-0.000584075
0.4685	0.0011
0.469	0.00281
0.4695	0.00426
0.47	0.00522
0.4705	0.00553
0.471	0.00513
0.4715	0.00409
0.472	0.00259
0.4725	0.00087719
0.473	-0.000721681
0.4735	-0.0019
0.474	-0.00239
0.4745	-0.00203
0.475	-0.000739262
0.4755	0.00141
0.476	0.00424
0.4765	0.00748
0.477	0.01079
0.4775	0.01379
0.478	0.01617
0.4785	0.01761
0.479	0.01793
0.4795	0.01703
0.48	0.01493
0.4805	0.01178
0.481	0.00783
0.4815	0.00339
0.482	-0.00115
0.4825	-0.00539
0.483	-0.00894
0.4835	-0.0115
0.484	-0.01282
0.4845	-0.01279
0.485	-0.01143
0.4855	-0.00888
0.486	-0.00541
0.4865	-0.00136
0.487	0.00287
0.4875	0.00689
0.488	0.01033
0.4885	0.01292
0.489	0.01451
0.4895	0.01506
0.49	0.01464
0.4905	0.01344
0.491	0.01171
0.4915	0.0097
0.492	0.00768
0.4925	0.00586
0.493	0.0044
0.4935	0.00337
0.494	0.00279
0.4945	0.00263
0.495	0.00283
0.4955	0.00332
0.496	0.00403
0.4965	0.00491
0.497	0.00588
0.4975	0.00689
0.498	0.00785
0.4985	0.00862
0.499	0.00907
0.4995	0.00903
0.5	0.00832
0.5005	0.00685
0.501	0.00457
0.5015	0.00155
0.502	-0.002
0.5025	-0.00577
0.503	-0.00933
0.5035	-0.01223
0.504	-0.01401
0.5045	-0.01435
0.505	-0.01304
0.5055	-0.01011
0.506	-0.00581
0.5065	-0.000577553
0.507	0.00498
0.5075	0.01018
0.508	0.0144
0.5085	0.01711
0.509	0.01798
0.5095	0.01694
0.51	0.01419
0.5105	0.01014
0.511	0.00538
0.5115	0.000553902
0.512	-0.0037
0.5125	-0.00687
0.513	-0.00863
0.5135	-0.0089
0.514	-0.00779
0.5145	-0.00561
0.515	-0.00277
0.5155	0.000248131
0.516	0.00303
0.5165	0.00524
0.517	0.00668
0.5175	0.00731
0.518	0.00718
0.5185	0.00649
0.519	0.00543
0.5195	0.00422
0.52	0.00303
0.5205	0.002
0.521	0.0012
0.5215	0.000661183
0.522	0.000381654
0.5225	0.000366858
0.523	0.000624347
0.5235	0.00117
0.524	0.002
0.5245	0.00311
0.525	0.00441
0.5255	0.00578
0.526	0.00701
0.5265	0.00785
0.527	0.00804
0.5275	0.00736
0.528	0.00568
0.5285	0.00303
0.529	-0.000406067
0.5295	-0.00428
0.53	-0.00811
0.5305	-0.01134
0.531	-0.01342
0.5315	-0.01395
0.532	-0.01268
0.5325	-0.00965
0.533	-0.00513
0.5335	0.000344873
0.534	0.00609
0.5345	0.01135
0.535	0.01542
0.5355	0.01779
0.536	0.01817
0.5365	0.01658
0.537	0.01331
0.5375	0.00891
0.538	0.00406
0.5385	-0.000546739
0.539	-0.00429
0.5395	-0.00674
0.54	-0.0077
0.5405	-0.00726
0.541	-0.00569
0.5415	-0.00346
0.542	-0.00105
0.5425	0.00104
0.543	0.00247
0.5435	0.00304
0.544	0.00276
0.5445	0.00178
0.545	0.00037721
0.5455	-0.00114
0.546	-0.00246
0.5465	-0.00338
0.547	-0.00379
0.5475	-0.00368
0.548	-0.00315
0.5485	-0.00234
0.549	-0.00141
0.5495	-0.000451051
0.55	0.000463683
0.5505	0.00134
0.551	0.00223
0.5515	0.00318
0.552	0.00422
0.5525	0.0053
0.553	0.00634
0.5535	0.00715
0.554	0.00754
0.5545	0.00732
0.555	0.00639
0.5555	0.00474
0.556	0.00251
0.5565	-4.19665e-05
0.557	-0.00254
0.5575	-0.0046
0.558	-0.00585
0.5585	-0.00607
0.559	-0.00518
0.5595	-0.00334
0.56	-0.000852936
0.5605	0.00181
0.561	0.00414
0.5615	0.00568
0.562	0.00609
0.5625	0.00527
0.563	0.00331
0.5635	0.000557194
0.564	-0.0025
0.5645	-0.00532
0.565	-0.00739
0.5655	-0.00838
0.566	-0.00813
0.5665	-0.00678
0.567	-0.00466
0.5675	-0.00225
0.568	-9.0412e-05
0.5685	0.00135
0.569	0.00179
0.5695	0.00116
0.57	-0.000343491
0.5705	-0.0023
0.571	-0.00418
0.5715	-0.00541
0.572	-0.00556
0.5725	-0.00439
0.573	-0.00193
0.5735	0.00149
0.574	0.00533
0.5745	0.00891
0.575	0.01158
0.5755	0.01281
0.576	0.01235
0.5765	0.01024
0.577	0.00685
0.5775	0.00281
0.578	-0.00113
0.5785	-0.00421
0.579	-0.00584
0.5795	-0.0057
0.58	-0.0038
0.5805	-0.000501602
0.581	0.00357
0.5815	0.00762
0.582	0.01089
0.5825	0.01273
0.583	0.01278
0.5835	0.01101
0.584	0.00775
0.5845	0.00358
0.585	-0.000739386
0.5855	-0.00445
0.586	-0.00694
0.5865	-0.00783
0.587	-0.00708
0.5875	-0.00498
0.588	-0.00206
0.5885	0.000994009
0.589	0.00349
0.5895	0.00486
0.59	0.00482
0.5905	0.00335
0.591	0.00075514
0.5915	-0.00243
0.592	-0.00553
0.5925	-0.00792
0.593	-0.00906
0.5935	-0.00871
0.594	-0.00689
0.5945	-0.00391
0.595	-0.000311663
0.5955	0.00327
0.596	0.00621
0.5965	0.00804
0.597	0.00854
0.5975	0.00775
0.598	0.00601
0.5985	0.00382
0.599	0.00178
0.5995	0.000470078
0.6	0.000265511
0.6005	0.00131
0.601	0.00346
0.6015	0.00629
0.602	0.00919
0.6025	0.01149
0.603	0.01257
0.6035	0.012
0.604	0.00963
0.6045	0.00563
0.605	0.000492108
0.6055	-0.00509
0.606	-0.01029
0.6065	-0.01432
0.607	-0.01658
0.6075	-0.01673
0.608	-0.0148
0.6085	-0.01113
0.609	-0.00637
0.6095	-0.00133
0.61	0.00313
0.6105	0.00628
0.611	0.00762
0.6115	0.00695
0.612	0.00445
0.6125	0.000600164
0.613	-0.00388
0.6135	-0.00819
0.614	-0.01152
0.6145	-0.01328
0.615	-0.01313
0.6155	-0.01106
0.616	-0.00738
0.6165	-0.00268
0.617	0.0023
0.6175	0.00675
0.618	0.01
0.6185	0.01156
0.619	0.01125
0.6195	0.00918
0.62	0.00575
0.6205	0.00157
0.621	-0.00267
0.6215	-0.0063
0.622	-0.00881
0.6225	-0.00989
0.623	-0.00953
0.6235	-0.00795
0.624	-0.00557
0.6245	-0.00293
0.625	-0.000541116
0.6255	0.00117
0.626	0.00199
0.6265	0.00189
0.627	0.0011
0.6275	-2.3147e-05
0.628	-0.00106
0.6285	-0.00161
0.629	-0.00144
0.6295	-0.000494194
0.63	0.00105
0.6305	0.00281
0.631	0.0043
0.6315	0.00498
0.632	0.00448
0.6325	0.00258
0.633	-0.000603097
0.6335	-0.00469
0.634	-0.00902
0.6345	-0.01283

## Sheet: Fig.4a(1)
time, ms	Current, nA (blue curve)	Current, nA (pink curve)
-0.17	-0.00797	0.00655
-0.1695	-0.00796	0.00141
-0.169	-0.00714	-0.00344
-0.1685	-0.00561	-0.0071
-0.168	-0.00357	-0.00892
-0.1675	-0.00122	-0.00864
-0.167	0.0012	-0.00636
-0.1665	0.00347	-0.00262
-0.166	0.00541	0.00185
-0.1655	0.00689	0.00617
-0.165	0.00783	0.00956
-0.1645	0.0082	0.01149
-0.164	0.008	0.01175
-0.1635	0.0073	0.01047
-0.163	0.00616	0.00813
-0.1625	0.0047	0.00534
-0.162	0.00304	0.00281
-0.1615	0.00132	0.00107
-0.161	-0.000290954	0.00046177
-0.1605	-0.00165	0.00099926
-0.16	-0.00262	0.00241
-0.1595	-0.00308	0.00423
-0.159	-0.003	0.00586
-0.1585	-0.00238	0.00681
-0.158	-0.00132	0.00674
-0.1575	1.64026e-05	0.00558
-0.157	0.00141	0.00355
-0.1565	0.00264	0.00111
-0.156	0.00346	-0.00116
-0.1555	0.00372	-0.00269
-0.155	0.00336	-0.00306
-0.1545	0.00241	-0.00211
-0.154	0.00106	2.62518e-05
-0.1535	-0.000454717	0.00292
-0.153	-0.0018	0.00595
-0.1525	-0.00268	0.00846
-0.152	-0.00283	0.00986
-0.1515	-0.00212	0.00981
-0.151	-0.000598795	0.00826
-0.1505	0.00155	0.00551
-0.15	0.00397	0.00213
-0.1495	0.0062	-0.00117
-0.149	0.00779	-0.00368
-0.1485	0.00829	-0.00485
-0.148	0.00744	-0.00442
-0.1475	0.00516	-0.00247
-0.147	0.00161	0.000577084
-0.1465	-0.00282	0.00405
-0.146	-0.00756	0.00719
-0.1455	-0.01192	0.0093
-0.145	-0.01523	0.00989
-0.1445	-0.01693	0.00884
-0.144	-0.01664	0.00635
-0.1435	-0.01427	0.00297
-0.143	-0.01003	-0.000544649
-0.1425	-0.00441	-0.00341
-0.142	0.00191	-0.00495
-0.1415	0.00811	-0.00479
-0.141	0.01339	-0.0029
-0.1405	0.01707	0.000378063
-0.14	0.01868	0.00442
-0.1395	0.01807	0.00842
-0.139	0.01537	0.01161
-0.1385	0.01101	0.0134
-0.138	0.00563	0.01349
-0.1375	7.45975e-06	0.01196
-0.137	-0.00511	0.00925
-0.1365	-0.00906	0.00602
-0.136	-0.01139	0.00302
-0.1355	-0.0119	0.000941082
-0.135	-0.01066	0.000214292
-0.1345	-0.00798	0.000941491
-0.134	-0.00436	0.00286
-0.1335	-0.000392442	0.00542
-0.133	0.00333	0.00786
-0.1325	0.00632	0.00946
-0.132	0.00821	0.00964
-0.1315	0.00887	0.00812
-0.131	0.00836	0.005
-0.1305	0.0069	0.000755481
-0.13	0.00483	-0.00388
-0.1295	0.00256	-0.00803
-0.129	0.000459287	-0.01092
-0.1285	-0.0012	-0.01195
-0.128	-0.00225	-0.01092
-0.1275	-0.00269	-0.008
-0.127	-0.00265	-0.00372
-0.1265	-0.00234	0.00112
-0.126	-0.00202	0.00565
-0.1255	-0.00191	0.0091
-0.125	-0.00218	0.01092
-0.1245	-0.00287	0.01092
-0.124	-0.00389	0.0093
-0.1235	-0.00501	0.00653
-0.123	-0.00596	0.0033
-0.1225	-0.00642	0.000316317
-0.122	-0.00611	-0.00183
-0.1215	-0.00485	-0.0028
-0.121	-0.00263	-0.00257
-0.1205	0.000417808	-0.0014
-0.12	0.00398	0.000222867
-0.1195	0.00761	0.00173
-0.119	0.01084	0.00261
-0.1185	0.01317	0.00256
-0.118	0.01424	0.00152
-0.1175	0.01384	-0.000277721
-0.117	0.01196	-0.00238
-0.1165	0.00882	-0.00422
-0.116	0.00484	-0.00527
-0.1155	0.000543608	-0.00515
-0.115	-0.00347	-0.00376
-0.1145	-0.00668	-0.0013
-0.114	-0.00866	0.00178
-0.1135	-0.00923	0.00485
-0.113	-0.00841	0.00725
-0.1125	-0.00644	0.00846
-0.112	-0.00376	0.00819
-0.1115	-0.000863179	0.00648
-0.111	0.00172	0.00366
-0.1105	0.00357	0.000342386
-0.11	0.00444	-0.00278
-0.1095	0.00429	-0.00506
-0.109	0.00329	-0.00602
-0.1085	0.00179	-0.00549
-0.108	0.000253157	-0.00363
-0.1075	-0.000878722	-0.000899546
-0.107	-0.00124	0.00207
-0.1065	-0.000643311	0.00459
-0.106	0.000884746	0.00613
-0.1055	0.00309	0.00637
-0.105	0.00556	0.00534
-0.1045	0.00774	0.00338
-0.104	0.00914	0.00104
-0.1035	0.00934	-0.00101
-0.103	0.00814	-0.00219
-0.1025	0.0056	-0.00213
-0.102	0.00202	-0.000818972
-0.1015	-0.00205	0.00144
-0.101	-0.00596	0.00405
-0.1005	-0.00906	0.00624
-0.1	-0.01079	0.0073
-0.0995	-0.01085	0.00671
-0.099	-0.00921	0.00432
-0.0985	-0.00616	0.000381458
-0.098	-0.00224	-0.00441
-0.0975	0.00182	-0.00912
-0.097	0.00526	-0.01267
-0.0965	0.00742	-0.01415
-0.096	0.00787	-0.01299
-0.0955	0.0065	-0.00909
-0.095	0.00354	-0.0029
-0.0945	-0.000464462	0.00465
-0.094	-0.00475	0.01231
-0.0935	-0.00846	0.01877
-0.093	-0.01084	0.02286
-0.0925	-0.01134	0.02385
-0.092	-0.00976	0.02155
-0.0915	-0.00627	0.01639
-0.091	-0.00141	0.00932
-0.0905	0.00399	0.00161
-0.09	0.00897	-0.00536
-0.0895	0.0126	-0.01042
-0.089	0.01416	-0.0128
-0.0885	0.01326	-0.01231
-0.088	0.00993	-0.00935
-0.0875	0.00464	-0.0048
-0.087	-0.0018	0.000140887
-0.0865	-0.00834	0.00423
-0.086	-0.0139	0.00646
-0.0855	-0.01751	0.00623
-0.085	-0.01856	0.00353
-0.0845	-0.0168	-0.00113
-0.084	-0.01249	-0.00678
-0.0835	-0.0063	-0.01221
-0.083	0.000776585	-0.01625
-0.0825	0.00761	-0.01799
-0.082	0.01309	-0.01695
-0.0815	0.01637	-0.01325
-0.081	0.01695	-0.00749
-0.0805	0.01482	-0.000705876
-0.08	0.01041	0.00591
-0.0795	0.00454	0.01121
-0.079	-0.00171	0.01435
-0.0785	-0.00723	0.01491
-0.078	-0.01101	0.013
-0.0775	-0.01239	0.0092
-0.077	-0.01109	0.00444
-0.0765	-0.00732	-0.000228164
-0.076	-0.00172	-0.00385
-0.0755	0.00475	-0.00573
-0.075	0.01098	-0.00561
-0.0745	0.01589	-0.00367
-0.074	0.01861	-0.000466356
-0.0735	0.01866	0.00317
-0.073	0.01596	0.00636
-0.0725	0.0109	0.00834
-0.072	0.00426	0.00864
-0.0715	-0.00296	0.00715
-0.071	-0.00968	0.00414
-0.0705	-0.01491	0.000215354
-0.07	-0.01795	-0.00387
-0.0695	-0.01847	-0.00732
-0.069	-0.01657	-0.0095
-0.0685	-0.01273	-0.01003
-0.068	-0.00774	-0.00884
-0.0675	-0.00254	-0.00619
-0.067	0.00194	-0.00255
-0.0665	0.00495	0.00146
-0.066	0.006	0.0052
-0.0655	0.005	0.00817
-0.065	0.00221	0.01001
-0.0645	-0.0018	0.01062
-0.064	-0.00627	0.01005
-0.0635	-0.01036	0.00852
-0.063	-0.01335	0.00631
-0.0625	-0.0147	0.00373
-0.062	-0.01417	0.00102
-0.0615	-0.01185	-0.00162
-0.061	-0.00811	-0.00405
-0.0605	-0.00351	-0.00617
-0.06	0.00128	-0.00786
-0.0595	0.00561	-0.009
-0.059	0.00898	-0.00943
-0.0585	0.01108	-0.009
-0.058	0.01184	-0.00764
-0.0575	0.01142	-0.00535
-0.057	0.01014	-0.0023
-0.0565	0.00839	0.00115
-0.056	0.00656	0.00454
-0.0555	0.00494	0.00732
-0.055	0.00367	0.00895
-0.0545	0.00275	0.00905
-0.054	0.00201	0.00745
-0.0535	0.00125	0.00432
-0.053	0.000213045	0.000101096
-0.0525	-0.00124	-0.0045
-0.052	-0.00316	-0.00867
-0.0515	-0.0054	-0.0116
-0.051	-0.0077	-0.01269
-0.0505	-0.00968	-0.01168
-0.05	-0.01094	-0.00869
-0.0495	-0.01114	-0.00426
-0.049	-0.01007	0.000765968
-0.0485	-0.00773	0.00539
-0.048	-0.00433	0.00868
-0.0475	-0.000269539	0.00992
-0.047	0.00389	0.00881
-0.0465	0.00757	0.00552
-0.046	0.0102	0.000650064
-0.0455	0.0114	-0.00485
-0.045	0.01097	-0.00989
-0.0445	0.00897	-0.01347
-0.044	0.00569	-0.01488
-0.0435	0.0016	-0.01383
-0.043	-0.00271	-0.01055
-0.0425	-0.00664	-0.00569
-0.042	-0.00969	-0.000226797
-0.0415	-0.0115	0.00476
-0.041	-0.0119	0.00831
-0.0405	-0.01094	0.00981
-0.04	-0.00885	0.00907
-0.0395	-0.00597	0.00636
-0.039	-0.0027	0.00237
-0.0385	0.000535605	-0.002
-0.038	0.00341	-0.00581
-0.0375	0.00567	-0.00833
-0.037	0.00716	-0.00915
-0.0365	0.00784	-0.00831
-0.036	0.00774	-0.00622
-0.0355	0.00693	-0.00358
-0.035	0.00551	-0.00115
-0.0345	0.00361	0.000378211
-0.034	0.00137	0.000648371
-0.0335	-0.00107	-0.000332529
-0.033	-0.0035	-0.00217
-0.0325	-0.00571	-0.00418
-0.032	-0.00747	-0.00557
-0.0315	-0.00853	-0.00569
-0.031	-0.00871	-0.00414
-0.0305	-0.0079	-0.00101
-0.03	-0.00613	0.0032
-0.0295	-0.00356	0.00762
-0.029	-0.000518363	0.01119
-0.0285	0.00257	0.01297
-0.028	0.00523	0.01231
-0.0275	0.00699	0.00908
-0.027	0.00753	0.00375
-0.0265	0.00671	-0.00272
-0.026	0.00461	-0.00901
-0.0255	0.00158	-0.01378
-0.025	-0.00184	-0.01593
-0.0245	-0.00501	-0.0149
-0.024	-0.00731	-0.01084
-0.0235	-0.00825	-0.00458
-0.023	-0.00756	0.00251
-0.0225	-0.0053	0.0088
-0.022	-0.00184	0.01278
-0.0215	0.00219	0.01344
-0.021	0.00603	0.01051
-0.0205	0.00891	0.00457
-0.02	0.01023	-0.003
-0.0195	0.00964	-0.01035
-0.019	0.00719	-0.01555
-0.0185	0.00328	-0.01703
-0.018	-0.00139	-0.01403
-0.0175	-0.00596	-0.00681
-0.017	-0.00957	0.00331
-0.0165	-0.01153	0.01416
-0.016	-0.0115	0.02319
-0.0155	-0.00951	0.02804
-0.015	-0.00602	0.02709
-0.0145	-0.00179	0.01994
-0.014	0.00228	0.0076
-0.0135	0.00531	-0.00757
-0.013	0.00665	-0.02231
-0.0125	0.00607	-0.03308
-0.012	0.00373	-0.03689
-0.0115	0.000274274	-0.03201
-0.011	-0.00341	-0.01855
-0.0105	-0.00631	0.00139
-0.01	-0.00755	0.02395
-0.0095	-0.00662	0.04414
-0.009	-0.00349	0.0569
-0.0085	0.0013	0.05818
-0.008	0.00675	0.04608
-0.0075	0.01155	0.02159
-0.007	0.01438	-0.01105
-0.0065	0.0142	-0.04463
-0.006	0.01055	-0.06984
-0.0055	0.00374	-0.07659
-0.005	-0.0051	-0.05565
-0.0045	-0.01407	-0.000264434
-0.004	-0.02077	0.09251
-0.0035	-0.02263	0.22098
-0.003	-0.01734	0.3787
-0.0025	-0.00326	0.55506
-0.002	0.02031	0.73665
-0.0015	0.05289	0.90892
-0.001	0.09284	1.05823
-0.0005	0.13758	1.17362
0	0.18386	1.24822
0.0005	0.22821	1.28003
0.001	0.26744	1.27195
0.0015	0.29898	1.23103
0.002	0.32126	1.16721
0.0025	0.33378	1.09161
0.003	0.33716	1.0149
0.0035	0.33289	0.94572
0.004	0.32306	0.88973
0.0045	0.31001	0.84916
0.005	0.29596	0.82296
0.0055	0.28271	0.80761
0.006	0.27149	0.79814
0.0065	0.26287	0.78937
0.007	0.25687	0.77701
0.0075	0.25303	0.75841
0.008	0.2507	0.73299
0.0085	0.24918	0.70206
0.009	0.2479	0.66837
0.0095	0.2465	0.63533
0.01	0.24486	0.6062
0.0105	0.24303	0.58332
0.011	0.24112	0.56769
0.0115	0.23923	0.55876
0.012	0.23734	0.5547
0.0125	0.23528	0.55283
0.013	0.23275	0.55027
0.0135	0.2294	0.5446
0.014	0.22494	0.53437
0.0145	0.21926	0.51936
0.015	0.21246	0.50055
0.0155	0.20495	0.47988
0.016	0.19734	0.45975
0.0165	0.19039	0.44244
0.017	0.18484	0.42963
0.0175	0.18124	0.422
0.018	0.17986	0.41915
0.0185	0.18054	0.4197
0.019	0.18275	0.42162
0.0195	0.18564	0.42271
0.02	0.18822	0.4211
0.0205	0.1895	0.41562
0.021	0.18872	0.40609
0.0215	0.18552	0.39326
0.022	0.17996	0.37869
0.0225	0.17259	0.3643
0.023	0.1643	0.35199
0.0235	0.15616	0.34317
0.024	0.14922	0.3385
0.0245	0.14427	0.3377
0.025	0.14173	0.33967
0.0255	0.14155	0.34274
0.026	0.14321	0.34505
0.0265	0.14586	0.34497
0.027	0.1485	0.34142
0.0275	0.15019	0.33415
0.028	0.15023	0.32375
0.0285	0.14836	0.31152
0.029	0.14474	0.29915
0.0295	0.13997	0.28838
0.03	0.13496	0.2806
0.0305	0.13067	0.27656
0.031	0.12795	0.27622
0.0315	0.12734	0.27876
0.032	0.12891	0.2828
0.0325	0.13224	0.28667
0.033	0.1365	0.28879
0.0335	0.14057	0.28798
0.034	0.1433	0.28372
0.0345	0.14369	0.27623
0.035	0.14115	0.26638
0.0355	0.13556	0.25553
0.036	0.12739	0.24523
0.0365	0.11755	0.23686
0.037	0.10728	0.23139
0.0375	0.09794	0.22924
0.038	0.09074	0.23016
0.0385	0.08656	0.23338
0.039	0.0858	0.23778
0.0395	0.08833	0.24216
0.04	0.09356	0.24546
0.0405	0.10051	0.24699
0.041	0.10804	0.2465
0.0415	0.11503	0.2442
0.042	0.12056	0.24062
0.0425	0.12405	0.23646
0.043	0.12529	0.23239
0.0435	0.12445	0.22888
0.044	0.12198	0.22608
0.0445	0.1185	0.22384
0.045	0.11463	0.22178
0.0455	0.11092	0.2194
0.046	0.10774	0.21627
0.0465	0.10524	0.21217
0.047	0.10337	0.20717
0.0475	0.10198	0.20164
0.048	0.10084	0.19619
0.0485	0.09974	0.19153
0.049	0.09854	0.18826
0.0495	0.09721	0.18677
0.05	0.09581	0.18709
0.0505	0.09445	0.18883
0.051	0.09325	0.19131
0.0515	0.09229	0.19365
0.052	0.0916	0.19495
0.0525	0.09109	0.19452
0.053	0.09065	0.19202
0.0535	0.09014	0.18756
0.054	0.08947	0.18169
0.0545	0.08858	0.17526
0.055	0.08757	0.16932
0.0555	0.08657	0.16483
0.056	0.08579	0.16248
0.0565	0.08545	0.16256
0.057	0.08567	0.16488
0.0575	0.08648	0.16879
0.058	0.08774	0.17335
0.0585	0.08917	0.17746
0.059	0.09037	0.18016
0.0595	0.09094	0.18075
0.06	0.09051	0.17897
0.0605	0.08888	0.175
0.061	0.08605	0.16944
0.0615	0.08223	0.16316
0.062	0.07786	0.1571
0.0625	0.0735	0.15212
0.063	0.0697	0.14876
0.0635	0.06697	0.14722
0.064	0.0656	0.14731
0.0645	0.06563	0.14854
0.065	0.06683	0.15024
0.0655	0.06877	0.15173
0.066	0.07087	0.15247
0.0665	0.07256	0.15218
0.067	0.07338	0.15087
0.0675	0.07307	0.14884
0.068	0.07166	0.14653
0.0685	0.06942	0.14444
0.069	0.06683	0.14298
0.0695	0.06446	0.14232
0.07	0.06283	0.14241
0.0705	0.06228	0.14291
0.071	0.06292	0.14336
0.0715	0.06457	0.14323
0.072	0.0668	0.14209
0.0725	0.06902	0.13973
0.073	0.07061	0.13623
0.0735	0.07107	0.13195
0.074	0.07013	0.12749
0.0745	0.06784	0.12354
0.075	0.06452	0.12075
0.0755	0.06078	0.11957
0.076	0.05733	0.12014
0.0765	0.05483	0.1223
0.077	0.05378	0.12552
0.0775	0.05437	0.12909
0.078	0.05642	0.13223
0.0785	0.05941	0.13423
0.079	0.06261	0.13464
0.0795	0.06516	0.13332
0.08	0.06633	0.13048
0.0805	0.06566	0.12662
0.081	0.06304	0.12244
0.0815	0.05881	0.11867
0.082	0.05368	0.11592
0.0825	0.04862	0.11456
0.083	0.04465	0.11465
0.0835	0.04266	0.11594
0.084	0.04319	0.11794
0.0845	0.04632	0.12004
0.085	0.05165	0.12162
0.0855	0.05831	0.12223
0.086	0.06513	0.12163
0.0865	0.07084	0.11987
0.087	0.07431	0.11724
0.0875	0.07476	0.11421
0.088	0.07191	0.11129
0.0885	0.06603	0.10893
0.089	0.05792	0.10745
0.0895	0.04875	0.10693
0.09	0.0399	0.10725
0.0905	0.03267	0.10811
0.091	0.02814	0.10913
0.0915	0.02691	0.10994
0.092	0.02909	0.11029
0.0925	0.03427	0.11008
0.093	0.0416	0.10938
0.0935	0.04996	0.10837
0.094	0.05816	0.10734
0.0945	0.06511	0.10651
0.095	0.06998	0.10602
0.0955	0.0723	0.10584
0.096	0.07197	0.10579
0.0965	0.06927	0.10556
0.097	0.06471	0.1048
0.0975	0.05896	0.10322
0.098	0.05273	0.10069
0.0985	0.04663	0.09728
0.099	0.04119	0.09331
0.0995	0.03673	0.0893
0.1	0.03347	0.08586
0.1005	0.03147	0.08358
0.101	0.03075	0.08291
0.1015	0.03126	0.08403
0.102	0.03291	0.08682
0.1025	0.03559	0.09081
0.103	0.03911	0.09531
0.1035	0.04322	0.09952
0.104	0.04759	0.10266
0.1045	0.05179	0.10412
0.105	0.05535	0.1036
0.1055	0.05781	0.10116
0.106	0.05882	0.09721
0.1065	0.05816	0.09241
0.107	0.05582	0.08754
0.1075	0.05205	0.08338
0.108	0.04729	0.08051
0.1085	0.04216	0.07926
0.109	0.03735	0.0796
0.1095	0.03349	0.08123
0.11	0.03108	0.08363
0.1105	0.03036	0.08619
0.111	0.03131	0.08834
0.1115	0.03366	0.0897
0.112	0.0369	0.09012
0.1125	0.04041	0.08969
0.113	0.0436	0.08873
0.1135	0.04595	0.08764
0.114	0.04716	0.08683
0.1145	0.04716	0.0866
0.115	0.04609	0.08703
0.1155	0.04428	0.08797
0.116	0.04215	0.08911
0.1165	0.04012	0.09
0.117	0.03849	0.09021
0.1175	0.03743	0.08943
0.118	0.03695	0.08756
0.1185	0.03688	0.08475
0.119	0.037	0.08142
0.1195	0.03706	0.0781
0.12	0.03691	0.07539
0.1205	0.03649	0.07378
0.121	0.03592	0.07356
0.1215	0.03543	0.0747
0.122	0.0353	0.0769
0.1225	0.03583	0.07961
0.123	0.03719	0.08213
0.1235	0.03937	0.08382
0.124	0.04217	0.08416
0.1245	0.0452	0.08294
0.125	0.04794	0.0803
0.1255	0.04982	0.07668
0.126	0.05037	0.07277
0.1265	0.04931	0.06936
0.127	0.0466	0.06716
0.1275	0.04251	0.06665
0.128	0.03755	0.06799
0.1285	0.03243	0.07093
0.129	0.02787	0.07493
0.1295	0.02456	0.0792
0.13	0.02294	0.0829
0.1305	0.02319	0.0853
0.131	0.02517	0.08594
0.1315	0.02845	0.08471
0.132	0.03241	0.08188
0.1325	0.03632	0.07806
0.133	0.03953	0.07402
0.1335	0.04154	0.07057
0.134	0.04213	0.06835
0.1345	0.04132	0.06772
0.135	0.0394	0.06865
0.1355	0.03683	0.07076
0.136	0.03413	0.0734
0.1365	0.03178	0.07578
0.137	0.03011	0.07713
0.1375	0.02927	0.0769
0.138	0.02919	0.07488
0.1385	0.02965	0.07122
0.139	0.03033	0.06643
0.1395	0.03089	0.06129
0.14	0.0311	0.05665
0.1405	0.03085	0.05332
0.141	0.03022	0.05186
0.1415	0.0294	0.0525
0.142	0.02871	0.05509
0.1425	0.02842	0.05914
0.143	0.02875	0.06393
0.1435	0.02977	0.06864
0.144	0.03136	0.07254
0.1445	0.03321	0.07507
0.145	0.03493	0.07599
0.1455	0.03607	0.07535
0.146	0.03623	0.07349
0.1465	0.0352	0.07088
0.147	0.03295	0.06809
0.1475	0.0297	0.06559
0.148	0.02586	0.06368
0.1485	0.02197	0.06247
0.149	0.01863	0.06185
0.1495	0.01635	0.06157
0.15	0.01548	0.06134
0.1505	0.01614	0.06088
0.151	0.01822	0.06007
0.1515	0.0214	0.05893
0.152	0.0252	0.05765
0.1525	0.02907	0.05652
0.153	0.03254	0.05588
0.1535	0.03521	0.05596
0.154	0.03688	0.05688
0.1545	0.03752	0.05853
0.155	0.03725	0.06062
0.1555	0.03632	0.06271
0.156	0.035	0.06429
0.1565	0.03357	0.06493
0.157	0.0322	0.06435
0.1575	0.03099	0.06249
0.158	0.02995	0.0596
0.1585	0.02901	0.05611
0.159	0.02809	0.05262
0.1595	0.02712	0.04977
0.16	0.02606	0.04806
0.1605	0.02496	0.04779
0.161	0.02391	0.04897
0.1615	0.02301	0.05131
0.162	0.02236	0.05429
0.1625	0.02202	0.05722
0.163	0.02198	0.05945
0.1635	0.02215	0.06043
0.164	0.0224	0.05991
0.1645	0.02257	0.05792
0.165	0.02256	0.05481
0.1655	0.02231	0.05118
0.166	0.02187	0.04776
0.1665	0.02135	0.04522
0.167	0.02095	0.04409
0.1675	0.02089	0.04462
0.168	0.0213	0.04672
0.1685	0.02225	0.05
0.169	0.02362	0.05382
0.1695	0.02518	0.05743
0.17	0.02657	0.06013
0.1705	0.02737	0.06137
0.171	0.02722	0.0609
0.1715	0.02588	0.05878
0.172	0.02332	0.05538
0.1725	0.01976	0.05131
0.173	0.01565	0.04726
0.1735	0.0116	0.04392
0.174	0.0083	0.04179
0.1745	0.00638	0.04114
0.175	0.00627	0.04196
0.1755	0.00813	0.04393
0.176	0.01177	0.04656
0.1765	0.0167	0.04924
0.177	0.02216	0.05139
0.1775	0.02731	0.05259
0.178	0.03136	0.05258
0.1785	0.0337	0.05141
0.179	0.03403	0.04931
0.1795	0.03243	0.04673
0.18	0.02932	0.04419
0.1805	0.02539	0.04222
0.181	0.02143	0.04121
0.1815	0.01821	0.04142
0.182	0.01629	0.04289
0.1825	0.01592	0.04543
0.183	0.017	0.04872
0.1835	0.01909	0.05229
0.184	0.02153	0.05564
0.1845	0.02359	0.05832
0.185	0.02461	0.05994
0.1855	0.02419	0.06027
0.186	0.02225	0.05924
0.1865	0.01908	0.05693
0.187	0.01528	0.05357
0.1875	0.01165	0.04952
0.188	0.00899	0.04517
0.1885	0.00794	0.04097
0.189	0.00886	0.03735
0.1895	0.01168	0.03465
0.19	0.01596	0.03311
0.1905	0.02092	0.03284
0.191	0.02562	0.03378
0.1915	0.02914	0.03573
0.192	0.03076	0.03833
0.1925	0.03013	0.04116
0.193	0.02735	0.04373
0.1935	0.02293	0.0456
0.194	0.01774	0.04645
0.1945	0.01284	0.0461
0.195	0.00922	0.04459
0.1955	0.00765	0.04216
0.196	0.0085	0.03924
0.1965	0.01167	0.03635
0.197	0.01659	0.03402
0.1975	0.02231	0.03272
0.198	0.02771	0.03273
0.1985	0.03169	0.0341
0.199	0.03341	0.03661
0.1995	0.0324	0.03983
0.2	0.02873	0.04318
0.2005	0.02292	0.04604
0.201	0.01591	0.04786
0.2015	0.00885	0.04831
0.202	0.00292	0.04729
0.2025	-0.000918308	0.04503
0.203	-0.00207	0.04199
0.2035	-0.000386552	0.03879
0.204	0.00377	0.0361
0.2045	0.00965	0.0345
0.205	0.01622	0.03433
0.2055	0.0224	0.03561
0.206	0.02719	0.03809
0.2065	0.02988	0.04119
0.207	0.03012	0.0442
0.2075	0.02798	0.04639
0.208	0.0239	0.04716
0.2085	0.01857	0.04619
0.209	0.01283	0.04348
0.2095	0.0075	0.03944
0.21	0.00326	0.03474
0.2105	0.000548638	0.03021
0.211	-0.000463114	0.02669
0.2115	0.000134657	0.02486
0.212	0.00204	0.02505
0.2125	0.00484	0.02724
0.213	0.00805	0.031
0.2135	0.01125	0.0356
0.214	0.01411	0.04015
0.2145	0.01643	0.04376
0.215	0.01813	0.04576
0.2155	0.01923	0.04579
0.216	0.01984	0.04391
0.2165	0.0201	0.04057
0.217	0.02015	0.03652
0.2175	0.02011	0.03263
0.218	0.0201	0.02975
0.2185	0.02019	0.0285
0.219	0.02043	0.02914
0.2195	0.02083	0.03153
0.22	0.02138	0.03511
0.2205	0.02202	0.03909
0.221	0.02264	0.04255
0.2215	0.02311	0.04466
0.222	0.02325	0.04484
0.2225	0.02288	0.04291
0.223	0.02185	0.03912
0.2235	0.02008	0.03409
0.224	0.01758	0.02871
0.2245	0.01452	0.02396
0.225	0.01116	0.02071
0.2255	0.00789	0.01956
0.226	0.00514	0.0207
0.2265	0.00331	0.0239
0.227	0.00272	0.02856
0.2275	0.0035	0.0338
0.228	0.00558	0.03867
0.2285	0.00866	0.04232
0.229	0.01225	0.04416
0.2295	0.01576	0.04397
0.23	0.01858	0.04192
0.2305	0.02021	0.03854
0.231	0.02035	0.03458
0.2315	0.01896	0.03086
0.232	0.01629	0.02813
0.2325	0.0128	0.02691
0.233	0.00913	0.02738
0.2335	0.00594	0.02942
0.234	0.0038	0.0326
0.2345	0.00303	0.03629
0.235	0.00372	0.03982
0.2355	0.00563	0.04255
0.236	0.00828	0.04406
0.2365	0.01104	0.04413
0.237	0.01328	0.04282
0.2375	0.01447	0.04038
0.238	0.01436	0.03722
0.2385	0.01298	0.03377
0.239	0.01068	0.03044
0.2395	0.00807	0.02755
0.24	0.00586	0.02526
0.2405	0.00473	0.02361
0.241	0.00518	0.02256
0.2415	0.00741	0.02201
0.242	0.01123	0.02186
0.2425	0.01613	0.02205
0.243	0.02129	0.02256
0.2435	0.02581	0.0234
0.244	0.02882	0.02457
0.2445	0.02967	0.02605
0.245	0.02808	0.02773
0.2455	0.02421	0.02944
0.246	0.01859	0.03093
0.2465	0.0121	0.03195
0.247	0.00576	0.0323
0.2475	0.000586803	0.03185
0.248	-0.00263	0.03065
0.2485	-0.00346	0.02889
0.249	-0.00186	0.02692
0.2495	0.00174	0.02517
0.25	0.00663	0.02406
0.2505	0.01188	0.02391
0.251	0.01658	0.02487
0.2515	0.01995	0.02684
0.252	0.02155	0.0295
0.2525	0.02129	0.0323
0.253	0.01946	0.03465
0.2535	0.01664	0.03595
0.254	0.01354	0.03577
0.2545	0.01091	0.03394
0.255	0.0093	0.03063
0.2555	0.00904	0.02631
0.256	0.01008	0.02168
0.2565	0.01211	0.01758
0.257	0.01457	0.01479
0.2575	0.0168	0.01388
0.258	0.01818	0.01513
0.2585	0.01826	0.01838
0.259	0.01686	0.02314
0.2595	0.01412	0.02859
0.26	0.01045	0.03377
0.2605	0.00647	0.03778
0.261	0.00286	0.03988
0.2615	0.000277246	0.03971
0.262	-0.000799864	0.03731
0.2625	-0.0001513	0.03313
0.263	0.00215	0.02795
0.2635	0.00578	0.02271
0.264	0.01017	0.01836
0.2645	0.0147	0.01564
0.265	0.0187	0.01499
0.2655	0.02165	0.01643
0.266	0.0232	0.0196
0.2665	0.0232	0.02383
0.267	0.02175	0.02829
0.2675	0.0191	0.03211
0.268	0.01565	0.03462
0.2685	0.01181	0.0354
0.269	0.00803	0.03441
0.2695	0.00466	0.03193
0.27	0.00197	0.0285
0.2705	0.000141962	0.02483
0.271	-0.000736174	0.02161
0.2715	-0.000658303	0.0194
0.272	0.000320358	0.01851
0.2725	0.00209	0.01899
0.273	0.0045	0.02058
0.2735	0.00733	0.02286
0.274	0.01035	0.02527
0.2745	0.01325	0.02731
0.275	0.01575	0.02856
0.2755	0.01754	0.02882
0.276	0.01839	0.0281
0.2765	0.01817	0.02661
0.277	0.01686	0.0247
0.2775	0.01462	0.02274
0.278	0.01172	0.0211
0.2785	0.00856	0.02002
0.279	0.00557	0.0196
0.2795	0.00317	0.01979
0.28	0.0017	0.02044
0.2805	0.00132	0.0213
0.281	0.00201	0.02214
0.2815	0.0036	0.02278
0.282	0.00574	0.02311
0.2825	0.00802	0.02313
0.283	0.01004	0.02289
0.2835	0.01147	0.02252
0.284	0.01214	0.02212
0.2845	0.01205	0.02176
0.285	0.01135	0.02147
0.2855	0.01034	0.02122
0.286	0.00933	0.02093
0.2865	0.00861	0.02056
0.287	0.00833	0.02008
0.2875	0.00851	0.01954
0.288	0.00899	0.01903
0.2885	0.0095	0.01872
0.289	0.00969	0.01879
0.2895	0.00926	0.01937
0.29	0.00804	0.0205
0.2905	0.00606	0.02212
0.291	0.00354	0.024
0.2915	0.000902992	0.02585
0.292	-0.00131	0.02729
0.2925	-0.00256	0.02798
0.293	-0.00243	0.02769
0.2935	-0.000727223	0.02634
0.294	0.00247	0.02406
0.2945	0.00676	0.02119
0.295	0.0115	0.01819
0.2955	0.01594	0.01561
0.296	0.0193	0.01394
0.2965	0.021	0.01354
0.297	0.02073	0.01452
0.2975	0.01856	0.01677
0.298	0.0149	0.01989
0.2985	0.01049	0.02334
0.299	0.0062	0.02649
0.2995	0.00288	0.02876
0.3	0.00121	0.02972
0.3005	0.00152	0.0292
0.301	0.00372	0.0273
0.3015	0.00733	0.02438
0.302	0.01155	0.02097
0.3025	0.01541	0.01768
0.303	0.01802	0.01506
0.3035	0.01868	0.01349
0.304	0.0171	0.0131
0.3045	0.01343	0.0138
0.305	0.00828	0.01523
0.3055	0.00258	0.01694
0.306	-0.00258	0.01844
0.3065	-0.00621	0.01931
0.307	-0.00755	0.01934
0.3075	-0.00631	0.01856
0.308	-0.00269	0.01721
0.3085	0.00263	0.0157
0.309	0.00861	0.0145
0.3095	0.01405	0.01405
0.31	0.01786	0.0146
0.3105	0.01922	0.0162
0.311	0.01781	0.01864
0.3115	0.01383	0.02148
0.312	0.00802	0.02417
0.3125	0.00148	0.02616
0.313	-0.00452	0.02699
0.3135	-0.00879	0.02644
0.314	-0.01047	0.02456
0.3145	-0.00917	0.02167
0.315	-0.00507	0.01829
0.3155	0.00112	0.01508
0.316	0.00828	0.01262
0.3165	0.01514	0.01139
0.317	0.02047	0.01158
0.3175	0.02335	0.0131
0.318	0.02334	0.01562
0.3185	0.02057	0.01858
0.319	0.01567	0.02134
0.3195	0.00967	0.02334
0.32	0.00379	0.02415
0.3205	-0.000830506	0.02361
0.321	-0.00332	0.02181
0.3215	-0.00325	0.01908
0.322	-0.000749204	0.01591
0.3225	0.0036	0.01283
0.323	0.00882	0.01028
0.3235	0.01379	0.00857
0.324	0.01745	0.00776
0.3245	0.019	0.00774
0.325	0.01808	0.00825
0.3255	0.01483	0.00895
0.326	0.00986	0.00955
0.3265	0.00409	0.00989
0.327	-0.00138	0.00996
0.3275	-0.00553	0.00997
0.328	-0.0076	0.0102
0.3285	-0.00723	0.01101
0.329	-0.00452	0.01267
0.3295	-6.29659e-06	0.01529
0.33	0.00545	0.01873
0.3305	0.01086	0.02264
0.331	0.01527	0.02646
0.3315	0.01795	0.02957
0.332	0.01853	0.03136
0.3325	0.01705	0.03143
0.333	0.01392	0.02965
0.3335	0.00984	0.02623
0.334	0.00563	0.02169
0.3345	0.00207	0.0168
0.335	-0.0002482	0.01241
0.3355	-0.00102	0.00928
0.336	-0.000279805	0.00796
0.3365	0.00164	0.00864
0.337	0.00418	0.01111
0.3375	0.00671	0.0148
0.338	0.00866	0.01889
0.3385	0.0096	0.02247
0.339	0.0094	0.02474
0.3395	0.00817	0.02513
0.34	0.00627	0.02351
0.3405	0.0042	0.02013
0.341	0.00251	0.01562
0.3415	0.00164	0.01086
0.342	0.00187	0.0068
0.3425	0.00323	0.00427
0.343	0.0055	0.00378
0.3435	0.00826	0.00546
0.344	0.01098	0.009
0.3445	0.01313	0.01372
0.345	0.01427	0.01871
0.3455	0.01416	0.02302
0.346	0.01277	0.02585
0.3465	0.01032	0.02667
0.347	0.00723	0.0254
0.3475	0.00401	0.02235
0.348	0.0012	0.01815
0.3485	-0.000744834	0.01366
0.349	-0.00154	0.00975
0.3495	-0.00108	0.00712
0.35	0.000521905	0.00618
0.3505	0.00298	0.00698
0.351	0.00589	0.00917
0.3515	0.00883	0.01216
0.352	0.01138	0.01519
0.3525	0.01325	0.01754
0.353	0.01425	0.01867
0.3535	0.01435	0.01834
0.354	0.01364	0.01667
0.3545	0.01231	0.01406
0.355	0.01057	0.01116
0.3555	0.00865	0.00867
0.356	0.00673	0.00722
0.3565	0.00496	0.0072
0.357	0.00342	0.00874
0.3575	0.00214	0.01159
0.358	0.00115	0.01526
0.3585	0.000461482	0.01909
0.359	9.59442e-05	0.0224
0.3595	9.31907e-05	0.02461
0.36	0.000497323	0.02539
0.3605	0.00134	0.02466
0.361	0.00263	0.02268
0.3615	0.00432	0.01988
0.362	0.0063	0.01686
0.3625	0.00842	0.01417
0.363	0.01048	0.01225
0.3635	0.01227	0.01134
0.364	0.0136	0.0114
0.3645	0.01433	0.01223
0.365	0.0144	0.01344
0.3655	0.01382	0.01462
0.366	0.01271	0.01539
0.3665	0.01124	0.01553
0.367	0.00959	0.01501
0.3675	0.00796	0.01398
0.368	0.00651	0.01269
0.3685	0.00533	0.01148
0.369	0.00445	0.01064
0.3695	0.00381	0.01033
0.37	0.00335	0.01055
0.3705	0.00295	0.01114
0.371	0.00256	0.0118
0.3715	0.00214	0.01221
0.372	0.00171	0.01209
0.3725	0.00137	0.01129
0.373	0.00123	0.00984
0.3735	0.00141	0.008
0.374	0.00201	0.00618
0.3745	0.00303	0.00484
0.375	0.0044	0.00444
0.3755	0.00596	0.00528
0.376	0.00745	0.00745
0.3765	0.00859	0.01074
0.377	0.00908	0.01472
0.3775	0.00872	0.01877
0.378	0.0074	0.02221
0.3785	0.00519	0.02443
0.379	0.0023	0.02503
0.3795	-0.000892847	0.02389
0.38	-0.00393	0.02124
0.3805	-0.00633	0.01756
0.381	-0.00764	0.01356
0.3815	-0.00754	0.00998
0.382	-0.00593	0.0075
0.3825	-0.00288	0.00655
0.383	0.00128	0.00726
0.3835	0.00606	0.0094
0.384	0.01085	0.01247
0.3845	0.01503	0.01574
0.385	0.01804	0.01846
0.3855	0.01951	0.01996
0.386	0.01925	0.0198
0.3865	0.01735	0.0179
0.387	0.01414	0.01449
0.3875	0.01011	0.01012
0.388	0.00586	0.00553
0.3885	0.00199	0.00153
0.389	-0.000999682	-0.00119
0.3895	-0.00278	-0.00213
0.39	-0.00323	-0.00113
0.3905	-0.00248	0.00166
0.391	-0.000860652	0.00579
0.3915	0.00119	0.0106
0.392	0.00316	0.01537
0.3925	0.0046	0.01942
0.393	0.0052	0.02221
0.3935	0.00483	0.02348
0.394	0.00359	0.0232
0.3945	0.00175	0.02158
0.395	-0.000247413	0.019
0.3955	-0.00193	0.01594
0.396	-0.00284	0.01285
0.3965	-0.00266	0.0101
0.397	-0.00126	0.00793
0.3975	0.00129	0.00642
0.398	0.00468	0.00556
0.3985	0.00844	0.00521
0.399	0.01201	0.00524
0.3995	0.01483	0.0055
0.4	0.01644	0.00592
0.4005	0.01658	0.00647
0.401	0.01518	0.00714
0.4015	0.01245	0.00796
0.402	0.00879	0.00892
0.4025	0.00474	0.00996
0.403	0.000890395	0.01097
0.4035	-0.00219	0.01179
0.404	-0.00409	0.01225
0.4045	-0.00457	0.01218
0.405	-0.00362	0.01152
0.4055	-0.00148	0.0103
0.406	0.00148	0.00864
0.4065	0.00475	0.00682
0.407	0.00781	0.00512
0.4075	0.0102	0.00388
0.408	0.01158	0.00335
0.4085	0.01179	0.00367
0.409	0.01087	0.00484
0.4095	0.00902	0.0067
0.41	0.00657	0.00894
0.4105	0.00393	0.01121
0.411	0.00149	0.0131
0.4115	-0.000392468	0.01433
0.412	-0.00148	0.01469
0.4125	-0.00165	0.01416
0.413	-0.000933249	0.01289
0.4135	0.000530435	0.01115
0.414	0.00251	0.00926
0.4145	0.00474	0.00759
0.415	0.00691	0.0064
0.4155	0.00878	0.00585
0.416	0.01014	0.00596
0.4165	0.01084	0.00659
0.417	0.01082	0.00752
0.4175	0.0101	0.00849
0.418	0.00875	0.00925
0.4185	0.00691	0.00964
0.419	0.00473	0.00961
0.4195	0.00243	0.00924
0.42	0.000209823	0.0087
0.4205	-0.00173	0.00822
0.421	-0.0032	0.00801
0.4215	-0.00406	0.00822
0.422	-0.00422	0.00891
0.4225	-0.00366	0.00999
0.423	-0.00244	0.01126
0.4235	-0.000678952	0.01247
0.424	0.00143	0.01335
0.4245	0.00366	0.01367
0.425	0.00579	0.01331
0.4255	0.00761	0.01231
0.426	0.00896	0.01083
0.4265	0.00978	0.00913
0.427	0.01005	0.00755
0.4275	0.00987	0.0064
0.428	0.00936	0.00592
0.4285	0.00869	0.00621
0.429	0.00799	0.00723
0.4295	0.00737	0.00878
0.43	0.00688	0.01055
0.4305	0.00646	0.0122
0.431	0.00603	0.0134
0.4315	0.00546	0.01391
0.432	0.00461	0.01363
0.4325	0.0034	0.01261
0.433	0.0018	0.01106
0.4335	-0.000114737	0.00925
0.434	-0.00218	0.00751
0.4345	-0.00417	0.00615
0.435	-0.00582	0.00535
0.4355	-0.00691	0.00521
0.436	-0.00726	0.00564
0.4365	-0.00682	0.00649
0.437	-0.00566	0.00749
0.4375	-0.00396	0.00838
0.438	-0.002	0.00893
0.4385	-8.94193e-05	0.00902
0.439	0.00149	0.00865
0.4395	0.00254	0.00792
0.44	0.00299	0.00706
0.4405	0.0029	0.00632
0.441	0.0025	0.00595
0.4415	0.00206	0.00614
0.442	0.00194	0.00696
0.4425	0.0024	0.00837
0.443	0.00363	0.0102
0.4435	0.00564	0.01218
0.444	0.00825	0.01402
0.4445	0.01115	0.01542
0.445	0.01389	0.01614
0.4455	0.01602	0.01606
0.446	0.01712	0.01518
0.4465	0.01692	0.0136
0.447	0.01536	0.01156
0.4475	0.01259	0.00931
0.448	0.00899	0.00715
0.4485	0.00505	0.00534
0.449	0.00136	0.00404
0.4495	-0.00154	0.00335
0.45	-0.00327	0.00324
0.4505	-0.00363	0.00361
0.451	-0.00267	0.00426
0.4515	-0.000683538	0.00501
0.452	0.00187	0.00563
0.4525	0.00442	0.00598
0.453	0.00641	0.00594
0.4535	0.00741	0.00551
0.454	0.00716	0.00473
0.4545	0.00566	0.00375
0.455	0.00314	0.00273
0.4555	4.04927e-05	0.00187
0.456	-0.00311	0.00137
0.4565	-0.00573	0.00135
0.457	-0.00735	0.0019
0.4575	-0.00768	0.003
0.458	-0.00661	0.00456
0.4585	-0.00432	0.00642
0.459	-0.00115	0.00834
0.4595	0.00238	0.01007
0.46	0.00574	0.01139
0.4605	0.00841	0.0121
0.461	0.01003	0.01213
0.4615	0.01041	0.01147
0.462	0.00956	0.01025
0.4625	0.00771	0.00867
0.463	0.00521	0.00699
0.4635	0.00249	0.0055
0.464	-2.78432e-06	0.00442
0.4645	-0.00191	0.0039
0.465	-0.00301	0.00398
0.4655	-0.0032	0.00457
0.466	-0.00257	0.00546
0.4665	-0.00132	0.00637
0.467	0.000290447	0.00703
0.4675	0.00195	0.00719
0.468	0.00339	0.0067
0.4685	0.00442	0.00558
0.469	0.00492	0.00397
0.4695	0.00489	0.00215
0.47	0.0044	0.000480972
0.4705	0.0036	-0.000674724
0.471	0.00265	-0.00102
0.4715	0.00172	-0.000407099
0.472	0.000962206	0.00115
0.4725	0.000465282	0.00344
0.473	0.000285367	0.0061
0.4735	0.000430363	0.00867
0.474	0.000872005	0.01071
0.4745	0.00156	0.01185
0.475	0.00242	0.01189
0.4755	0.00337	0.01085
0.476	0.00435	0.00897
0.4765	0.00527	0.00664
0.477	0.00606	0.00435
0.4775	0.00665	0.00258
0.478	0.00697	0.00168
0.4785	0.00698	0.0018
0.479	0.00667	0.00285
0.4795	0.00605	0.00452
0.48	0.00516	0.00634
0.4805	0.00409	0.00776
0.481	0.00292	0.00831
0.4815	0.00179	0.00768
0.482	0.00078589	0.00581
0.4825	1.03778e-06	0.00294
0.483	-0.000519216	-0.000444025
0.4835	-0.000769947	-0.0037
0.484	-0.000786861	-0.00616
0.4845	-0.000635854	-0.00724
0.485	-0.000396049	-0.00661
0.4855	-0.000139893	-0.00427
0.486	8.51708e-05	-0.000548746
0.4865	0.000269069	0.00393
0.487	0.000442208	0.00836
0.4875	0.000668031	0.01191
0.488	0.00103	0.01391
0.4885	0.00159	0.01397
0.489	0.0024	0.01206
0.4895	0.00344	0.00855
0.49	0.00465	0.00413
0.4905	0.00589	-0.00030589
0.491	0.00699	-0.00387
0.4915	0.00775	-0.00582
0.492	0.00799	-0.00575
0.4925	0.0076	-0.00364
0.493	0.00651	9.55837e-05
0.4935	0.00477	0.00473
0.494	0.00252	0.00932
0.4945	-1.95517e-05	0.01295
0.495	-0.00259	0.01485
0.4955	-0.0049	0.01462
0.496	-0.0067	0.01225
0.4965	-0.00778	0.00817
0.497	-0.00806	0.00314
0.4975	-0.0075	-0.00192
0.498	-0.00619	-0.00606
0.4985	-0.00429	-0.00855
0.499	-0.00202	-0.00897
0.4995	0.000402276	-0.00732
0.5	0.00274	-0.00399
0.5005	0.00481	0.000334201
0.501	0.00646	0.0048
0.5015	0.00758	0.00857
0.502	0.00814	0.01103
0.5025	0.00813	0.01185
0.503	0.00758	0.01105
0.5035	0.00658	0.00899
0.504	0.00522	0.00628
0.5045	0.00361	0.00359
0.505	0.00189	0.00153
0.5055	0.000226714	0.000532158
0.506	-0.00124	0.000703869
0.5065	-0.00235	0.00187
0.507	-0.00299	0.00361
0.5075	-0.00309	0.00537
0.508	-0.00264	0.0066
0.5085	-0.00171	0.00689
0.509	-0.00044769	0.00608
0.5095	0.000956554	0.0043
0.51	0.00226	0.00194
0.5105	0.00324	-0.000455452
0.511	0.0037	-0.00229
0.5115	0.00355	-0.00308
0.512	0.00278	-0.00257
0.5125	0.00154	-0.000794775
0.513	4.69752e-05	0.0019
0.5135	-0.00139	0.00497
0.514	-0.00246	0.00772
0.5145	-0.00287	0.00954
0.515	-0.00245	0.00999
0.5155	-0.00119	0.00893
0.516	0.00078198	0.00653
0.5165	0.00316	0.00328
0.517	0.00551	-0.000127004
0.5175	0.00736	-0.00297
0.518	0.00826	-0.00463
0.5185	0.00789	-0.00474
0.519	0.00608	-0.00327
0.5195	0.00292	-0.000522102
0.52	-0.00128	0.00289
0.5205	-0.00598	0.00623
0.521	-0.01055	0.00874
0.5215	-0.01429	0.00988
0.522	-0.01657	0.00937
0.5225	-0.01697	0.00731
0.523	-0.01529	0.00415
0.5235	-0.01163	0.000592715
0.524	-0.0064	-0.00257
0.5245	-0.000221975	-0.00461
0.525	0.00611	-0.00505
0.5255	0.01178	-0.00371
0.526	0.01606	-0.000836374
0.5265	0.01839	0.00303
0.527	0.01852	0.00714
0.5275	0.01648	0.01068
0.528	0.01261	0.01298
0.5285	0.00749	0.01365
0.529	0.00186	0.01263
0.5295	-0.0035	0.01025
0.53	-0.00791	0.0071
0.5305	-0.01081	0.00395
0.531	-0.01193	0.0015
0.5315	-0.01125	0.000292435
0.532	-0.009	0.000546456
0.5325	-0.00564	0.00212
0.533	-0.00172	0.00454
0.5335	0.00215	0.00711
0.534	0.00543	0.00907
0.5345	0.00771	0.00976
0.535	0.00879	0.00881
0.5355	0.00865	0.00619
0.536	0.00747	0.00225
0.5365	0.00556	-0.00234
0.537	0.00332	-0.00675
0.5375	0.00112	-0.01014
0.538	-0.00070655	-0.01183
0.5385	-0.00197	-0.01149
0.539	-0.00261	-0.00915
0.5395	-0.00271	-0.00525
0.54	-0.00246	-0.000501168
0.5405	-0.00211	0.00423
0.541	-0.00191	0.00811
0.5415	-0.00205	0.01051
0.542	-0.0026	0.01112
0.5425	-0.00352	0.00999
0.543	-0.00464	0.00754
0.5435	-0.00569	0.00438
0.544	-0.00634	0.00124
0.5445	-0.00631	-0.00123
0.545	-0.00538	-0.00261
0.5455	-0.00347	-0.00277
0.546	-0.000672783	-0.00186
0.5465	0.00276	-0.000332705
0.547	0.00642	0.00127
0.5475	0.00984	0.00241
0.548	0.01252	0.00269
0.5485	0.01404	0.00197
0.549	0.01414	0.000381559
0.5495	0.01274	-0.00168
0.55	0.00998	-0.00367
0.5505	0.00623	-0.00504
0.551	0.00197	-0.00533
0.5515	-0.0022	-0.00436
0.552	-0.00573	-0.00222
0.5525	-0.00815	0.00072245
0.553	-0.0092	0.00387
0.5535	-0.00883	0.00656
0.554	-0.0072	0.00822
0.5545	-0.0047	0.00845
0.555	-0.00182	0.00719
0.5555	0.000922053	0.00469
0.556	0.00305	0.00146
0.5565	0.00427	-0.00181
0.557	0.00444	-0.00443
0.5575	0.0037	-0.00586
0.558	0.00232	-0.00583
0.5585	0.000742579	-0.00437
0.559	-0.000572001	-0.00187
0.5595	-0.00122	0.00109
0.56	-0.000951996	0.00384
0.5605	0.000283143	0.00575
0.561	0.00231	0.00644
0.5615	0.00474	0.00581
0.562	0.00708	0.00411
0.5625	0.00879	0.00182
0.563	0.00942	-0.000395737
0.5635	0.0087	-0.00192
0.564	0.00658	-0.0023
0.5645	0.0033	-0.00138
0.565	-0.00067419	0.000616066
0.5655	-0.00472	0.00319
0.566	-0.00815	0.00561
0.5665	-0.01039	0.00712
0.567	-0.01103	0.00711
0.5675	-0.00994	0.00531
0.568	-0.0073	0.00183
0.5685	-0.0036	-0.00278
0.569	0.000499454	-0.00762
0.5695	0.00423	-0.01167
0.57	0.00687	-0.01393
0.5705	0.00792	-0.01369
0.571	0.00715	-0.01068
0.5715	0.00467	-0.00517
0.572	0.000941687	0.00205
0.5725	-0.00334	0.00983
0.573	-0.00734	0.01683
0.5735	-0.01024	0.02181
0.574	-0.0114	0.02388
0.5745	-0.01052	0.02267
0.575	-0.00762	0.01838
0.5755	-0.00313	0.01181
0.576	0.00219	0.00417
0.5765	0.00742	-0.0032
0.577	0.01159	-0.009
0.5775	0.01391	-0.01233
0.578	0.01384	-0.01278
0.5785	0.01129	-0.01056
0.579	0.00658	-0.00642
0.5795	0.000412661	-0.00147
0.58	-0.00622	0.00303
0.5805	-0.01222	0.00597
0.581	-0.01657	0.00659
0.5815	-0.01852	0.00469
0.582	-0.01769	0.000587977
0.5825	-0.01418	-0.00486
0.583	-0.00852	-0.0105
0.5835	-0.00161	-0.01513
0.584	0.00543	-0.0177
0.5845	0.01147	-0.01761
0.585	0.01556	-0.01475
0.5855	0.01707	-0.00958
0.586	0.01581	-0.00301
0.5865	0.01209	0.0038
0.587	0.00659	0.00965
0.5875	0.000342873	0.01358
0.588	-0.00554	0.01501
0.5885	-0.00999	0.01388
0.589	-0.01222	0.01062
0.5895	-0.01181	0.00607
0.59	-0.00882	0.00126
0.5905	-0.00374	-0.00281
0.591	0.00256	-0.00532
0.5915	0.009	-0.00587
0.592	0.01446	-0.00449
0.5925	0.01799	-0.00163
0.593	0.01895	0.00197
0.5935	0.01715	0.0054
0.594	0.01281	0.00785
0.5945	0.00659	0.00874
0.595	-0.000559811	0.00783
0.5955	-0.00756	0.00528
0.596	-0.01338	0.00158
0.5965	-0.01721	-0.00254
0.597	-0.01858	-0.00628
0.5975	-0.01745	-0.00895
0.598	-0.01418	-0.01005
0.5985	-0.00948	-0.00942
0.599	-0.00424	-0.00721
0.5995	0.000581195	-0.00383
0.6	0.00415	0.00012305
0.6005	0.00588	0.00402
0.601	0.00555	0.00729
0.6015	0.00331	0.00954
0.602	-0.000372018	0.01055
0.6025	-0.00478	0.01036
0.603	-0.00909	0.00912
0.6035	-0.01251	0.0071
0.604	-0.01445	0.00462
0.6045	-0.01456	0.00193
0.605	-0.01281	-0.000752311
0.6055	-0.00948	-0.00327
0.606	-0.0051	-0.0055
0.6065	-0.00029468	-0.00735
0.607	0.00426	-0.00869
0.6075	0.00799	-0.00937
0.608	0.01053	-0.00925
0.6085	0.01173	-0.0082
0.609	0.01168	-0.0062
0.6095	0.01064	-0.00338
0.61	0.009	-1.89942e-05
0.6105	0.00716	0.00345
0.611	0.00544	0.0065
0.6115	0.00405	0.00856
0.612	0.00302	0.0092
0.6125	0.00225	0.00817
0.613	0.00152	0.00551
0.6135	0.00059872	0.00159
0.614	-0.000706433	-0.00298
0.6145	-0.00247	-0.00738
0.615	-0.00463	-0.0108
0.6155	-0.00695	-0.01256
0.616	-0.00908	-0.01225
0.6165	-0.01062	-0.00988
0.617	-0.01121	-0.00585
0.6175	-0.01057	-0.000914783
0.618	-0.00864	0.00396
0.6185	-0.00556	0.00778
0.619	-0.00166	0.00976
0.6195	0.00253	0.00944
0.62	0.00643	0.00683
0.6205	0.00947	0.00239
0.621	0.01118	-0.00301
0.6215	0.0113	-0.00832
0.622	0.0098	-0.01249
0.6225	0.0069	-0.01468
0.623	0.00302	-0.01445
0.6235	-0.00128	-0.01186
0.624	-0.00541	-0.00742
0.6245	-0.0088	-0.00205
0.625	-0.01105	0.00321
0.6255	-0.01192	0.00733
0.626	-0.0114	0.00956
0.6265	-0.00965	0.00956
0.627	-0.00699	0.00744
0.6275	-0.00381	0.00379
0.628	-0.000518843	-0.000561618
0.6285	0.00251	-0.00465
0.629	0.00499	-0.00767
0.6295	0.00675	-0.00907
0.63	0.00771	-0.00876

## Sheet: Fig.4a(2)
time, ms	Current, nA (blue curve)	Current, nA (pink curve)
-0.17	-0.00394	-0.00632
-0.1695	-0.00187	-0.00598
-0.169	6.49305e-05	-0.00528
-0.1685	0.00163	-0.0044
-0.168	0.00262	-0.00357
-0.1675	0.00292	-0.00304
-0.167	0.00248	-0.00299
-0.1665	0.00134	-0.00355
-0.166	-0.000420403	-0.00469
-0.1655	-0.00263	-0.00629
-0.165	-0.00509	-0.00813
-0.1645	-0.00756	-0.00993
-0.164	-0.00982	-0.01142
-0.1635	-0.01162	-0.01238
-0.163	-0.01277	-0.01267
-0.1625	-0.01314	-0.01229
-0.162	-0.01264	-0.01133
-0.1615	-0.01132	-0.01001
-0.161	-0.00928	-0.00855
-0.1605	-0.00674	-0.00719
-0.16	-0.00394	-0.00611
-0.1595	-0.0012	-0.00539
-0.159	0.00119	-0.00503
-0.1585	0.00301	-0.00492
-0.158	0.00409	-0.0049
-0.1575	0.00438	-0.00481
-0.157	0.00394	-0.00452
-0.1565	0.00293	-0.00398
-0.156	0.00159	-0.00326
-0.1555	0.000150201	-0.0025
-0.155	-0.00114	-0.0019
-0.1545	-0.00211	-0.00171
-0.154	-0.00268	-0.00208
-0.1535	-0.00285	-0.00311
-0.153	-0.00272	-0.00475
-0.1525	-0.00245	-0.00681
-0.152	-0.00222	-0.00901
-0.1515	-0.00219	-0.01098
-0.151	-0.00247	-0.01238
-0.1505	-0.00309	-0.01292
-0.15	-0.00401	-0.01246
-0.1495	-0.00511	-0.01102
-0.149	-0.00624	-0.00878
-0.1485	-0.00723	-0.00606
-0.148	-0.00795	-0.00326
-0.1475	-0.00828	-0.000789158
-0.147	-0.00822	0.00104
-0.1465	-0.00778	0.00202
-0.146	-0.00703	0.00212
-0.1455	-0.00607	0.00146
-0.145	-0.00497	0.000273344
-0.1445	-0.0038	-0.00112
-0.144	-0.00258	-0.00243
-0.1435	-0.0013	-0.00343
-0.143	5.66365e-05	-0.004
-0.1425	0.00149	-0.00416
-0.142	0.00298	-0.00406
-0.1415	0.00443	-0.00391
-0.141	0.00572	-0.00392
-0.1405	0.00665	-0.00427
-0.14	0.00703	-0.00501
-0.1395	0.00668	-0.00608
-0.139	0.0055	-0.00729
-0.1385	0.00347	-0.00837
-0.138	0.000683497	-0.00903
-0.1375	-0.00264	-0.00902
-0.137	-0.00619	-0.00823
-0.1365	-0.00962	-0.00669
-0.136	-0.01258	-0.00459
-0.1355	-0.0148	-0.00226
-0.135	-0.0161	-0.000105151
-0.1345	-0.01643	0.00148
-0.134	-0.01587	0.0022
-0.1335	-0.0146	0.00191
-0.133	-0.01289	0.000661803
-0.1325	-0.01098	-0.0013
-0.132	-0.00909	-0.0036
-0.1315	-0.00734	-0.00577
-0.131	-0.00576	-0.00739
-0.1305	-0.0043	-0.00815
-0.13	-0.00283	-0.0079
-0.1295	-0.00121	-0.00671
-0.129	0.000674625	-0.00485
-0.1285	0.00286	-0.00269
-0.128	0.0053	-0.000688102
-0.1275	0.00781	0.000766674
-0.127	0.01017	0.0014
-0.1265	0.01209	0.00112
-0.126	0.01331	2.63271e-05
-0.1255	0.01363	-0.0016
-0.125	0.01295	-0.00339
-0.1245	0.01131	-0.00496
-0.124	0.00884	-0.00597
-0.1235	0.00579	-0.00626
-0.123	0.00244	-0.00581
-0.1225	-0.000912454	-0.00481
-0.122	-0.00402	-0.00355
-0.1215	-0.0067	-0.0024
-0.121	-0.00884	-0.00167
-0.1205	-0.01042	-0.00158
-0.12	-0.01143	-0.00217
-0.1195	-0.01189	-0.00332
-0.119	-0.0118	-0.00475
-0.1185	-0.01113	-0.00611
-0.118	-0.00982	-0.00704
-0.1175	-0.00783	-0.00728
-0.117	-0.00513	-0.00671
-0.1165	-0.00179	-0.00543
-0.116	0.00202	-0.00368
-0.1155	0.00598	-0.00184
-0.115	0.0097	-0.000330125
-0.1145	0.0127	0.000505178
-0.114	0.01453	0.000463645
-0.1135	0.01482	-0.00045371
-0.113	0.0134	-0.00203
-0.1125	0.01031	-0.00389
-0.112	0.00585	-0.00554
-0.1115	0.000562544	-0.00651
-0.111	-0.00486	-0.00645
-0.1105	-0.00968	-0.00521
-0.11	-0.01319	-0.00289
-0.1095	-0.0149	0.000190424
-0.109	-0.01461	0.00352
-0.1085	-0.01242	0.00653
-0.108	-0.00876	0.00868
-0.1075	-0.0043	0.00959
-0.107	0.000140778	0.00912
-0.1065	0.00377	0.00738
-0.106	0.00595	0.00473
-0.1055	0.00629	0.00168
-0.105	0.00474	-0.00118
-0.1045	0.00161	-0.00337
-0.104	-0.00253	-0.00453
-0.1035	-0.00691	-0.00459
-0.103	-0.01073	-0.00368
-0.1025	-0.0133	-0.00219
-0.102	-0.01413	-0.000570827
-0.1015	-0.01308	0.00067934
-0.101	-0.01029	0.00119
-0.1005	-0.00623	0.000788751
-0.1	-0.00153	-0.000470568
-0.0995	0.00308	-0.00231
-0.099	0.00695	-0.00428
-0.0985	0.0096	-0.00592
-0.098	0.01078	-0.00678
-0.0975	0.01051	-0.00663
-0.097	0.00908	-0.00544
-0.0965	0.00689	-0.00343
-0.096	0.00445	-0.00102
-0.0955	0.00218	0.00126
-0.095	0.000391694	0.0029
-0.0945	-0.000800252	0.00352
-0.094	-0.00148	0.00295
-0.0935	-0.0019	0.00129
-0.093	-0.00239	-0.00109
-0.0925	-0.00326	-0.00369
-0.092	-0.00475	-0.00592
-0.0915	-0.00691	-0.00728
-0.091	-0.00957	-0.00744
-0.0905	-0.01239	-0.00633
-0.09	-0.01488	-0.00418
-0.0895	-0.01647	-0.00144
-0.089	-0.01669	0.00131
-0.0885	-0.01517	0.00345
-0.088	-0.01181	0.00453
-0.0875	-0.00675	0.0043
-0.087	-0.000443322	0.0028
-0.0865	0.00647	0.000357424
-0.086	0.01321	-0.00249
-0.0855	0.01896	-0.0051
-0.085	0.023	-0.0069
-0.0845	0.02481	-0.00747
-0.084	0.02414	-0.00665
-0.0835	0.02104	-0.00457
-0.083	0.01586	-0.00165
-0.0825	0.00919	0.00154
-0.082	0.00181	0.00439
-0.0815	-0.00546	0.00637
-0.081	-0.01185	0.00714
-0.0805	-0.01672	0.00664
-0.08	-0.01965	0.00507
-0.0795	-0.02048	0.00286
-0.079	-0.01931	0.00051712
-0.0785	-0.01648	-0.00146
-0.078	-0.01252	-0.00272
-0.0775	-0.00805	-0.00313
-0.077	-0.00367	-0.0028
-0.0765	6.60895e-05	-0.00205
-0.076	0.00277	-0.00133
-0.0755	0.00426	-0.00106
-0.075	0.00455	-0.00156
-0.0745	0.00386	-0.00289
-0.074	0.00256	-0.00487
-0.0735	0.0011	-0.00706
-0.073	-9.75023e-05	-0.0089
-0.0725	-0.000668007	-0.00978
-0.072	-0.000410563	-0.00925
-0.0715	0.000693917	-0.00713
-0.071	0.00248	-0.00355
-0.0705	0.00461	0.001
-0.07	0.00667	0.00578
-0.0695	0.00823	0.00991
-0.069	0.00892	0.0126
-0.0685	0.00852	0.01327
-0.068	0.00699	0.01172
-0.0675	0.00451	0.00818
-0.067	0.00143	0.00328
-0.0665	-0.00181	-0.00207
-0.066	-0.00472	-0.00684
-0.0655	-0.0069	-0.01011
-0.065	-0.00807	-0.01123
-0.0645	-0.00816	-0.01001
-0.064	-0.00731	-0.0067
-0.0635	-0.00583	-0.00198
-0.063	-0.00412	0.00319
-0.0625	-0.00261	0.0078
-0.062	-0.00161	0.01094
-0.0615	-0.0013	0.01203
-0.061	-0.00162	0.01095
-0.0605	-0.00232	0.00799
-0.06	-0.00301	0.00386
-0.0595	-0.00322	-0.000566104
-0.059	-0.00254	-0.00437
-0.0585	-0.000720741	-0.00683
-0.058	0.00224	-0.00759
-0.0575	0.0061	-0.00669
-0.057	0.01033	-0.00458
-0.0565	0.01428	-0.00195
-0.056	0.01722	0.000379096
-0.0555	0.01855	0.00173
-0.055	0.01788	0.00171
-0.0545	0.01513	0.00030829
-0.054	0.01057	-0.00208
-0.0535	0.00479	-0.00476
-0.053	-0.00141	-0.00689
-0.0525	-0.00719	-0.0077
-0.052	-0.01174	-0.00671
-0.0515	-0.01452	-0.00387
-0.051	-0.01531	0.000423716
-0.0505	-0.01421	0.00535
-0.05	-0.01168	0.00986
-0.0495	-0.00834	0.0129
-0.049	-0.00491	0.01365
-0.0485	-0.002	0.01175
-0.048	-2.28947e-05	0.00742
-0.0475	0.000904607	0.00142
-0.047	0.000957728	-0.00505
-0.0465	0.000542696	-0.01063
-0.046	0.000179527	-0.01406
-0.0455	0.000358486	-0.01446
-0.045	0.0014	-0.01159
-0.0445	0.00338	-0.00588
-0.044	0.00606	0.00159
-0.0435	0.00895	0.00933
-0.043	0.01145	0.0157
-0.0425	0.01293	0.01931
-0.042	0.01295	0.01928
-0.0415	0.01134	0.01545
-0.041	0.00829	0.00848
-0.0405	0.00434	-0.000316733
-0.04	0.000250655	-0.00921
-0.0395	-0.00314	-0.01642
-0.039	-0.0051	-0.02047
-0.0385	-0.00521	-0.02053
-0.038	-0.00344	-0.01658
-0.0375	-0.000226986	-0.00943
-0.037	0.00363	-0.000586718
-0.0365	0.00712	0.00813
-0.036	0.00922	0.01491
-0.0355	0.00917	0.01839
-0.035	0.00662	0.01791
-0.0345	0.00179	0.0137
-0.034	-0.00456	0.00679
-0.0335	-0.01127	-0.00117
-0.033	-0.01694	-0.0083
-0.0325	-0.02029	-0.01291
-0.032	-0.02039	-0.01387
-0.0315	-0.01689	-0.01086
-0.031	-0.01014	-0.00447
-0.0305	-0.00114	0.00391
-0.03	0.00862	0.01244
-0.0295	0.01745	0.01916
-0.029	0.02377	0.0225
-0.0285	0.02646	0.02162
-0.028	0.02508	0.01658
-0.0275	0.01995	0.00839
-0.027	0.01213	-0.0012
-0.0265	0.00318	-0.01012
-0.026	-0.00513	-0.01638
-0.0255	-0.01123	-0.01856
-0.025	-0.01404	-0.01612
-0.0245	-0.01321	-0.00954
-0.024	-0.00916	-0.000254547
-0.0235	-0.00305	0.00969
-0.023	0.00357	0.01805
-0.0225	0.00903	0.02291
-0.022	0.01199	0.0231
-0.0215	0.01168	0.01849
-0.021	0.00814	0.01004
-0.0205	0.00221	-0.00038842
-0.02	-0.00466	-0.01046
-0.0195	-0.01072	-0.01788
-0.019	-0.01434	-0.02092
-0.0185	-0.01439	-0.01882
-0.018	-0.0105	-0.01204
-0.0175	-0.00326	-0.00215
-0.017	0.00597	0.00849
-0.0165	0.01527	0.01725
-0.016	0.02261	0.02184
-0.0155	0.0263	0.02088
-0.015	0.02545	0.01427
-0.0145	0.02017	0.00328
-0.014	0.01164	-0.00966
-0.0135	0.00187	-0.02148
-0.013	-0.00666	-0.02915
-0.0125	-0.01164	-0.03039
-0.012	-0.01142	-0.02429
-0.0115	-0.00551	-0.01164
-0.011	0.0052	0.00512
-0.0105	0.01852	0.02235
-0.01	0.03134	0.03587
-0.0095	0.04022	0.04195
-0.009	0.04222	0.03823
-0.0085	0.03557	0.02438
-0.008	0.02033	0.00245
-0.0075	-0.0014	-0.02323
-0.007	-0.02555	-0.04677
-0.0065	-0.04668	-0.06168
-0.006	-0.05878	-0.06217
-0.0055	-0.05636	-0.04441
-0.005	-0.03553	-0.0075
-0.0045	0.00515	0.04601
-0.004	0.06415	0.11016
-0.0035	0.13694	0.17629
-0.003	0.21646	0.23428
-0.0025	0.29411	0.27409
-0.002	0.36093	0.28739
-0.0015	0.40898	0.26899
-0.001	0.43255	0.21775
-0.0005	0.42903	0.1369
0	0.39931	0.03364
0.0005	0.3476	-0.08198
0.001	0.28072	-0.1985
0.0015	0.20703	-0.30481
0.002	0.13509	-0.3918
0.0025	0.07238	-0.45355
0.003	0.02423	-0.48807
0.0035	-0.00679	-0.49729
0.004	-0.02109	-0.48646
0.0045	-0.02163	-0.46293
0.005	-0.0132	-0.43484
0.0055	-0.00137	-0.40959
0.006	0.00859	-0.39272
0.0065	0.01263	-0.38711
0.007	0.0086	-0.39281
0.0075	-0.00361	-0.40735
0.008	-0.02217	-0.42657
0.0085	-0.0439	-0.44565
0.009	-0.06507	-0.46016
0.0095	-0.08214	-0.46701
0.01	-0.09258	-0.46499
0.0105	-0.09528	-0.45489
0.011	-0.09073	-0.43919
0.0115	-0.08083	-0.42143
0.012	-0.06842	-0.40539
0.0125	-0.05667	-0.39423
0.013	-0.04837	-0.38985
0.0135	-0.04543	-0.39255
0.014	-0.04848	-0.40103
0.0145	-0.05687	-0.41276
0.015	-0.06883	-0.42455
0.0155	-0.08194	-0.43331
0.016	-0.09364	-0.43668
0.0165	-0.10182	-0.43355
0.017	-0.10522	-0.42423
0.0175	-0.10365	-0.41036
0.018	-0.09804	-0.39449
0.0185	-0.09013	-0.37952
0.019	-0.08211	-0.36806
0.0195	-0.07612	-0.36191
0.02	-0.07379	-0.36165
0.0205	-0.07594	-0.3666
0.021	-0.08237	-0.37501
0.0215	-0.09199	-0.38444
0.022	-0.10305	-0.39235
0.0225	-0.11349	-0.39661
0.023	-0.12144	-0.39597
0.0235	-0.1255	-0.39031
0.024	-0.1251	-0.38059
0.0245	-0.12049	-0.36865
0.025	-0.11274	-0.35676
0.0255	-0.10339	-0.34712
0.026	-0.09421	-0.34141
0.0265	-0.08677	-0.34038
0.027	-0.08219	-0.34376
0.0275	-0.08091	-0.35031
0.028	-0.0827	-0.35812
0.0285	-0.08676	-0.36501
0.029	-0.09191	-0.36902
0.0295	-0.09694	-0.36879
0.03	-0.10083	-0.36386
0.0305	-0.10298	-0.35473
0.031	-0.10331	-0.34276
0.0315	-0.10224	-0.32983
0.032	-0.10054	-0.31799
0.0325	-0.09912	-0.30902
0.033	-0.09878	-0.30407
0.0335	-0.10003	-0.30349
0.034	-0.10296	-0.30677
0.0345	-0.10719	-0.31271
0.035	-0.112	-0.31966
0.0355	-0.11643	-0.3259
0.036	-0.11958	-0.32999
0.0365	-0.12074	-0.331
0.037	-0.11958	-0.3287
0.0375	-0.11622	-0.3235
0.038	-0.11118	-0.31635
0.0385	-0.10529	-0.30846
0.039	-0.09947	-0.30104
0.0395	-0.09457	-0.29505
0.04	-0.09117	-0.29101
0.0405	-0.08946	-0.28896
0.041	-0.08927	-0.28847
0.0415	-0.09006	-0.28885
0.042	-0.09113	-0.28933
0.0425	-0.09177	-0.28923
0.043	-0.09141	-0.28817
0.0435	-0.08982	-0.28615
0.044	-0.08711	-0.28346
0.0445	-0.08378	-0.28066
0.045	-0.08054	-0.27835
0.0455	-0.07823	-0.27702
0.046	-0.07759	-0.27692
0.0465	-0.0791	-0.27794
0.047	-0.0829	-0.27963
0.0475	-0.08872	-0.28132
0.048	-0.09593	-0.28224
0.0485	-0.10365	-0.28174
0.049	-0.11091	-0.27939
0.0495	-0.11681	-0.27515
0.05	-0.12067	-0.26935
0.0505	-0.12215	-0.26264
0.051	-0.12123	-0.25586
0.0515	-0.11824	-0.24986
0.052	-0.11372	-0.24531
0.0525	-0.10833	-0.24258
0.053	-0.10271	-0.24165
0.0535	-0.09739	-0.24218
0.054	-0.09272	-0.24353
0.0545	-0.08887	-0.24499
0.055	-0.08586	-0.24591
0.0555	-0.0836	-0.24586
0.056	-0.08201	-0.24473
0.0565	-0.08103	-0.2427
0.057	-0.08068	-0.24026
0.0575	-0.08105	-0.23797
0.058	-0.08226	-0.23641
0.0585	-0.08441	-0.23593
0.059	-0.08749	-0.23659
0.0595	-0.09138	-0.23811
0.06	-0.09575	-0.23995
0.0605	-0.10017	-0.24136
0.061	-0.1041	-0.24163
0.0615	-0.10703	-0.24021
0.062	-0.10853	-0.23691
0.0625	-0.10835	-0.23189
0.063	-0.10648	-0.22575
0.0635	-0.10315	-0.21933
0.064	-0.0988	-0.21361
0.0645	-0.094	-0.20946
0.065	-0.08932	-0.20749
0.0655	-0.08529	-0.20787
0.066	-0.08225	-0.21029
0.0665	-0.08032	-0.21402
0.067	-0.07942	-0.21807
0.0675	-0.07929	-0.22134
0.068	-0.07956	-0.22288
0.0685	-0.07987	-0.2221
0.069	-0.07993	-0.21886
0.0695	-0.07961	-0.21355
0.07	-0.07895	-0.20698
0.0705	-0.07815	-0.20022
0.071	-0.07752	-0.19441
0.0715	-0.07738	-0.19051
0.072	-0.078	-0.18908
0.0725	-0.07949	-0.19021
0.073	-0.08181	-0.19349
0.0735	-0.0847	-0.19809
0.074	-0.08778	-0.20293
0.0745	-0.09061	-0.2069
0.075	-0.09276	-0.2091
0.0755	-0.09392	-0.20899
0.076	-0.09394	-0.2065
0.0765	-0.0929	-0.20202
0.077	-0.09105	-0.19632
0.0775	-0.08881	-0.19036
0.078	-0.08665	-0.1851
0.0785	-0.08501	-0.18128
0.079	-0.0842	-0.17932
0.0795	-0.08436	-0.17922
0.08	-0.08543	-0.18058
0.0805	-0.08713	-0.18272
0.081	-0.08905	-0.18483
0.0815	-0.09069	-0.18617
0.082	-0.09159	-0.18622
0.0825	-0.09137	-0.18478
0.083	-0.08982	-0.18201
0.0835	-0.08693	-0.17841
0.084	-0.08288	-0.17464
0.0845	-0.07804	-0.17143
0.085	-0.07288	-0.16938
0.0855	-0.06795	-0.16886
0.086	-0.06377	-0.1699
0.0865	-0.06082	-0.17223
0.087	-0.05944	-0.17531
0.0875	-0.05983	-0.17848
0.088	-0.06204	-0.18107
0.0885	-0.06594	-0.18258
0.089	-0.07122	-0.18275
0.0895	-0.07747	-0.18158
0.09	-0.08413	-0.17934
0.0905	-0.09057	-0.17648
0.091	-0.09616	-0.1735
0.0915	-0.10027	-0.17085
0.092	-0.10241	-0.16879
0.0925	-0.10223	-0.1674
0.093	-0.09963	-0.1665
0.0935	-0.09478	-0.16578
0.094	-0.08811	-0.16484
0.0945	-0.08031	-0.16334
0.095	-0.07223	-0.16108
0.0955	-0.0648	-0.1581
0.096	-0.0589	-0.15463
0.0965	-0.05522	-0.15111
0.097	-0.05416	-0.14807
0.0975	-0.05578	-0.146
0.098	-0.05974	-0.14526
0.0985	-0.06537	-0.14595
0.099	-0.07177	-0.14792
0.0995	-0.07794	-0.15071
0.1	-0.08293	-0.15372
0.1005	-0.086	-0.15623
0.101	-0.08673	-0.15762
0.1015	-0.08508	-0.15746
0.102	-0.0814	-0.15561
0.1025	-0.07634	-0.15228
0.103	-0.07075	-0.14793
0.1035	-0.06553	-0.14325
0.104	-0.06146	-0.13902
0.1045	-0.05913	-0.13592
0.105	-0.05878	-0.13441
0.1055	-0.06036	-0.13468
0.106	-0.06351	-0.13656
0.1065	-0.06768	-0.13958
0.107	-0.07219	-0.14308
0.1075	-0.07641	-0.14631
0.108	-0.07983	-0.1486
0.1085	-0.08208	-0.14946
0.109	-0.08305	-0.14871
0.1095	-0.08274	-0.14647
0.11	-0.08133	-0.14316
0.1105	-0.07903	-0.13938
0.111	-0.07604	-0.13581
0.1115	-0.07254	-0.13309
0.112	-0.06865	-0.13166
0.1125	-0.06444	-0.1317
0.113	-0.05999	-0.13311
0.1135	-0.05547	-0.13551
0.114	-0.05111	-0.13835
0.1145	-0.04725	-0.14099
0.115	-0.04433	-0.14281
0.1155	-0.04282	-0.14337
0.116	-0.0431	-0.14245
0.1165	-0.04543	-0.14007
0.117	-0.0498	-0.13654
0.1175	-0.05594	-0.13233
0.118	-0.06325	-0.12804
0.1185	-0.07093	-0.12426
0.119	-0.07802	-0.12148
0.1195	-0.08359	-0.12004
0.12	-0.08687	-0.12005
0.1205	-0.0874	-0.12137
0.121	-0.08508	-0.12368
0.1215	-0.08025	-0.12653
0.122	-0.07359	-0.12936
0.1225	-0.06607	-0.13164
0.123	-0.05873	-0.13294
0.1235	-0.05254	-0.13296
0.124	-0.04823	-0.1316
0.1245	-0.04618	-0.12892
0.125	-0.04637	-0.1252
0.1255	-0.0484	-0.12084
0.126	-0.05159	-0.11633
0.1265	-0.05511	-0.1122
0.127	-0.05815	-0.1089
0.1275	-0.06008	-0.10681
0.128	-0.06055	-0.10615
0.1285	-0.05953	-0.10696
0.129	-0.05732	-0.10909
0.1295	-0.05448	-0.11221
0.13	-0.05165	-0.11585
0.1305	-0.04948	-0.1195
0.131	-0.04845	-0.1226
0.1315	-0.04882	-0.1247
0.132	-0.05055	-0.12545
0.1325	-0.05335	-0.12472
0.133	-0.05672	-0.12257
0.1335	-0.0601	-0.11926
0.134	-0.06295	-0.11524
0.1345	-0.06487	-0.11103
0.135	-0.06567	-0.10718
0.1355	-0.06538	-0.10418
0.136	-0.06426	-0.10238
0.1365	-0.06267	-0.10193
0.137	-0.06104	-0.10276
0.1375	-0.05973	-0.10463
0.138	-0.05897	-0.10712
0.1385	-0.0588	-0.10975
0.139	-0.05912	-0.11202
0.1395	-0.05964	-0.11354
0.14	-0.06003	-0.11406
0.1405	-0.05995	-0.11348
0.141	-0.05919	-0.1119
0.1415	-0.05764	-0.10958
0.142	-0.0554	-0.10685
0.1425	-0.05274	-0.10407
0.143	-0.05001	-0.10156
0.1435	-0.04762	-0.09956
0.144	-0.04595	-0.09819
0.1445	-0.04526	-0.09742
0.145	-0.04564	-0.09717
0.1455	-0.04703	-0.09729
0.146	-0.04918	-0.09762
0.1465	-0.05175	-0.09804
0.147	-0.05434	-0.09852
0.1475	-0.05658	-0.09906
0.148	-0.05815	-0.09976
0.1485	-0.05887	-0.10069
0.149	-0.05871	-0.10192
0.1495	-0.05774	-0.10345
0.15	-0.05614	-0.10517
0.1505	-0.05416	-0.10688
0.151	-0.05204	-0.10829
0.1515	-0.05001	-0.10909
0.152	-0.04823	-0.10898
0.1525	-0.04682	-0.10777
0.153	-0.04582	-0.10539
0.1535	-0.04522	-0.10194
0.154	-0.04499	-0.0977
0.1545	-0.04508	-0.09308
0.155	-0.04542	-0.08859
0.1555	-0.04596	-0.08471
0.156	-0.04663	-0.08189
0.1565	-0.04736	-0.0804
0.157	-0.04811	-0.08034
0.1575	-0.04881	-0.08163
0.158	-0.0494	-0.08397
0.1585	-0.04988	-0.08696
0.159	-0.05024	-0.09014
0.1595	-0.05056	-0.09303
0.16	-0.05092	-0.09529
0.1605	-0.05146	-0.09665
0.161	-0.05229	-0.09704
0.1615	-0.05351	-0.09655
0.162	-0.05516	-0.09538
0.1625	-0.05717	-0.09381
0.163	-0.05939	-0.09218
0.1635	-0.06157	-0.09077
0.164	-0.06338	-0.08981
0.1645	-0.0645	-0.08944
0.165	-0.06462	-0.08969
0.1655	-0.06356	-0.09047
0.166	-0.06126	-0.09167
0.1665	-0.05784	-0.09307
0.167	-0.0536	-0.09447
0.1675	-0.04894	-0.09568
0.168	-0.04435	-0.09651
0.1685	-0.0403	-0.09684
0.169	-0.03719	-0.09659
0.1695	-0.03525	-0.09574
0.17	-0.03457	-0.09432
0.1705	-0.03501	-0.09241
0.171	-0.03632	-0.09015
0.1715	-0.03813	-0.08772
0.172	-0.04004	-0.08531
0.1725	-0.04174	-0.08312
0.173	-0.04299	-0.08136
0.1735	-0.04372	-0.08016
0.174	-0.04401	-0.0796
0.1745	-0.04405	-0.07969
0.175	-0.04408	-0.08032
0.1755	-0.04435	-0.08131
0.176	-0.045	-0.08243
0.1765	-0.0461	-0.08341
0.177	-0.04755	-0.08401
0.1775	-0.04913	-0.08405
0.178	-0.05056	-0.08345
0.1785	-0.05154	-0.08225
0.179	-0.05185	-0.08061
0.1795	-0.05136	-0.07877
0.18	-0.05012	-0.07701
0.1805	-0.04833	-0.07564
0.181	-0.04631	-0.07485
0.1815	-0.04445	-0.07476
0.182	-0.04311	-0.07536
0.1825	-0.04255	-0.07647
0.183	-0.04286	-0.07785
0.1835	-0.04397	-0.07919
0.184	-0.04559	-0.08017
0.1845	-0.04733	-0.08057
0.185	-0.04871	-0.08028
0.1855	-0.04931	-0.07933
0.186	-0.04884	-0.0779
0.1865	-0.04721	-0.07626
0.187	-0.04455	-0.07475
0.1875	-0.04123	-0.07367
0.188	-0.03776	-0.07325
0.1885	-0.03476	-0.07358
0.189	-0.03279	-0.07459
0.1895	-0.03227	-0.07607
0.19	-0.03341	-0.07767
0.1905	-0.03613	-0.07904
0.191	-0.04009	-0.07981
0.1915	-0.04471	-0.07973
0.192	-0.0493	-0.07868
0.1925	-0.05312	-0.07672
0.193	-0.05554	-0.07406
0.1935	-0.05614	-0.07105
0.194	-0.05478	-0.06806
0.1945	-0.0516	-0.06548
0.195	-0.04705	-0.06361
0.1955	-0.04179	-0.06262
0.196	-0.03658	-0.06253
0.1965	-0.03218	-0.06321
0.197	-0.02923	-0.06443
0.1975	-0.02814	-0.0659
0.198	-0.02906	-0.06733
0.1985	-0.03181	-0.0685
0.199	-0.03597	-0.06925
0.1995	-0.0409	-0.06957
0.2	-0.04585	-0.06952
0.2005	-0.0501	-0.06924
0.201	-0.05303	-0.06893
0.2015	-0.05422	-0.06873
0.202	-0.05351	-0.06878
0.2025	-0.05104	-0.06912
0.203	-0.04719	-0.06973
0.2035	-0.04251	-0.07055
0.204	-0.0377	-0.07147
0.2045	-0.03343	-0.07237
0.205	-0.03027	-0.07316
0.2055	-0.02862	-0.07378
0.206	-0.02865	-0.0742
0.2065	-0.03026	-0.07442
0.207	-0.0331	-0.07443
0.2075	-0.03666	-0.07421
0.208	-0.04035	-0.07372
0.2085	-0.04354	-0.0729
0.209	-0.04573	-0.07167
0.2095	-0.04658	-0.06996
0.21	-0.04598	-0.06776
0.2105	-0.04405	-0.06514
0.211	-0.04111	-0.06223
0.2115	-0.03764	-0.05929
0.212	-0.03416	-0.05662
0.2125	-0.03116	-0.05454
0.213	-0.02901	-0.05335
0.2135	-0.02791	-0.05323
0.214	-0.02787	-0.05425
0.2145	-0.02869	-0.05627
0.215	-0.03006	-0.059
0.2155	-0.03159	-0.06203
0.216	-0.03293	-0.06487
0.2165	-0.0338	-0.06705
0.217	-0.03411	-0.06819
0.2175	-0.03391	-0.0681
0.218	-0.03341	-0.06676
0.2185	-0.0329	-0.06438
0.219	-0.0327	-0.06136
0.2195	-0.03305	-0.05818
0.22	-0.03407	-0.05536
0.2205	-0.0357	-0.05332
0.221	-0.0377	-0.05237
0.2215	-0.03971	-0.05258
0.222	-0.04131	-0.05385
0.2225	-0.04212	-0.05588
0.223	-0.04187	-0.05826
0.2235	-0.04052	-0.06057
0.224	-0.03823	-0.06243
0.2245	-0.03538	-0.06359
0.225	-0.03248	-0.06396
0.2255	-0.03008	-0.06363
0.226	-0.02866	-0.06284
0.2265	-0.02849	-0.0619
0.227	-0.02957	-0.06111
0.2275	-0.03165	-0.06071
0.228	-0.0342	-0.06083
0.2285	-0.03657	-0.06141
0.229	-0.03807	-0.06227
0.2295	-0.03819	-0.06311
0.23	-0.03666	-0.06363
0.2305	-0.03356	-0.06351
0.231	-0.02933	-0.0626
0.2315	-0.02472	-0.06085
0.232	-0.02065	-0.05842
0.2325	-0.01802	-0.05559
0.233	-0.01756	-0.05276
0.2335	-0.01962	-0.05035
0.234	-0.02413	-0.04871
0.2345	-0.03053	-0.04809
0.235	-0.03787	-0.04856
0.2355	-0.04495	-0.05003
0.236	-0.05057	-0.05224
0.2365	-0.05369	-0.0548
0.237	-0.0537	-0.0573
0.2375	-0.0505	-0.05935
0.238	-0.04455	-0.06066
0.2385	-0.03682	-0.06107
0.239	-0.0286	-0.06059
0.2395	-0.02127	-0.05936
0.24	-0.01609	-0.05762
0.2405	-0.0139	-0.0557
0.241	-0.01503	-0.05389
0.2415	-0.01921	-0.05245
0.242	-0.0256	-0.05155
0.2425	-0.03297	-0.05126
0.243	-0.03993	-0.05152
0.2435	-0.04516	-0.05222
0.244	-0.04769	-0.05317
0.2445	-0.04701	-0.05415
0.245	-0.04325	-0.05497
0.2455	-0.03706	-0.05545
0.246	-0.02953	-0.05549
0.2465	-0.02198	-0.05502
0.247	-0.0157	-0.05403
0.2475	-0.01172	-0.05259
0.248	-0.01064	-0.05079
0.2485	-0.01255	-0.0488
0.249	-0.01699	-0.04679
0.2495	-0.02311	-0.04497
0.25	-0.0298	-0.04355
0.2505	-0.03594	-0.04271
0.251	-0.04055	-0.04259
0.2515	-0.04301	-0.04326
0.252	-0.0431	-0.04469
0.2525	-0.04105	-0.04672
0.253	-0.03741	-0.04913
0.2535	-0.03298	-0.05158
0.254	-0.02857	-0.05373
0.2545	-0.0249	-0.05524
0.255	-0.02245	-0.05585
0.2555	-0.02139	-0.05545
0.256	-0.02162	-0.05408
0.2565	-0.02276	-0.05195
0.257	-0.02435	-0.04944
0.2575	-0.02589	-0.04699
0.258	-0.027	-0.04506
0.2585	-0.02747	-0.04404
0.259	-0.02731	-0.04416
0.2595	-0.02673	-0.04544
0.26	-0.02605	-0.04768
0.2605	-0.02562	-0.05045
0.261	-0.02574	-0.05322
0.2615	-0.02657	-0.05541
0.262	-0.02812	-0.0565
0.2625	-0.03019	-0.05616
0.263	-0.0325	-0.05431
0.2635	-0.03467	-0.05114
0.264	-0.03636	-0.04709
0.2645	-0.03732	-0.04279
0.265	-0.03742	-0.03895
0.2655	-0.03672	-0.03622
0.266	-0.03537	-0.03509
0.2665	-0.03364	-0.03578
0.267	-0.0318	-0.03819
0.2675	-0.03008	-0.04195
0.268	-0.02864	-0.04645
0.2685	-0.02751	-0.05096
0.269	-0.02663	-0.05476
0.2695	-0.02587	-0.05726
0.27	-0.02508	-0.05809
0.2705	-0.02414	-0.05719
0.271	-0.023	-0.05476
0.2715	-0.02169	-0.05125
0.272	-0.02032	-0.04724
0.2725	-0.01906	-0.04335
0.273	-0.01809	-0.04011
0.2735	-0.01753	-0.03789
0.274	-0.01743	-0.03682
0.2745	-0.01778	-0.03684
0.275	-0.01844	-0.03769
0.2755	-0.01926	-0.03901
0.276	-0.02008	-0.04039
0.2765	-0.02077	-0.04151
0.277	-0.02131	-0.04216
0.2775	-0.02176	-0.04225
0.278	-0.02228	-0.04185
0.2785	-0.02307	-0.04111
0.279	-0.02432	-0.04024
0.2795	-0.02615	-0.03941
0.28	-0.02852	-0.03874
0.2805	-0.03127	-0.03823
0.281	-0.03407	-0.03784
0.2815	-0.03647	-0.03745
0.282	-0.03804	-0.03693
0.2825	-0.03836	-0.03623
0.283	-0.03721	-0.03535
0.2835	-0.03457	-0.03441
0.284	-0.03066	-0.03362
0.2845	-0.02597	-0.03321
0.285	-0.0211	-0.03344
0.2855	-0.01676	-0.03447
0.286	-0.01357	-0.03631
0.2865	-0.01198	-0.03885
0.287	-0.01219	-0.04181
0.2875	-0.01408	-0.04478
0.288	-0.01728	-0.04732
0.2885	-0.02119	-0.04905
0.289	-0.0251	-0.04967
0.2895	-0.02834	-0.04908
0.29	-0.03039	-0.04739
0.2905	-0.03096	-0.04487
0.291	-0.03005	-0.04193
0.2915	-0.02792	-0.03903
0.292	-0.02505	-0.03657
0.2925	-0.02203	-0.03483
0.293	-0.01944	-0.03392
0.2935	-0.01775	-0.03373
0.294	-0.01722	-0.03401
0.2945	-0.01786	-0.03442
0.295	-0.01947	-0.03462
0.2955	-0.02165	-0.03434
0.296	-0.02393	-0.03349
0.2965	-0.02582	-0.03216
0.297	-0.02696	-0.03062
0.2975	-0.02711	-0.02926
0.298	-0.02626	-0.02851
0.2985	-0.02455	-0.02871
0.299	-0.02226	-0.03001
0.2995	-0.01974	-0.03238
0.3	-0.01731	-0.03548
0.3005	-0.01525	-0.03883
0.301	-0.01372	-0.04178
0.3015	-0.01277	-0.04371
0.302	-0.01236	-0.04415
0.3025	-0.01237	-0.04284
0.303	-0.01272	-0.03984
0.3035	-0.01331	-0.03553
0.304	-0.01412	-0.03056
0.3045	-0.01519	-0.02571
0.305	-0.01657	-0.02177
0.3055	-0.01833	-0.01943
0.306	-0.02046	-0.01907
0.3065	-0.0229	-0.02079
0.307	-0.02545	-0.02431
0.3075	-0.02786	-0.02906
0.308	-0.0298	-0.0343
0.3085	-0.03096	-0.03921
0.309	-0.03108	-0.0431
0.3095	-0.03003	-0.04546
0.31	-0.02783	-0.04611
0.3105	-0.02468	-0.04515
0.311	-0.02091	-0.04296
0.3115	-0.01698	-0.04011
0.312	-0.01332	-0.03718
0.3125	-0.01036	-0.03474
0.313	-0.00839	-0.03314
0.3135	-0.00755	-0.03253
0.314	-0.00782	-0.03282
0.3145	-0.00905	-0.03374
0.315	-0.01097	-0.03488
0.3155	-0.0133	-0.03585
0.316	-0.01577	-0.03633
0.3165	-0.01818	-0.03616
0.317	-0.02044	-0.03534
0.3175	-0.02252	-0.03407
0.318	-0.02446	-0.03263
0.3185	-0.02631	-0.03135
0.319	-0.02809	-0.0305
0.3195	-0.02975	-0.03025
0.32	-0.03116	-0.03061
0.3205	-0.03213	-0.03141
0.321	-0.03243	-0.03239
0.3215	-0.03186	-0.03324
0.322	-0.0303	-0.03367
0.3225	-0.02778	-0.03348
0.323	-0.02445	-0.03265
0.3235	-0.02063	-0.03128
0.324	-0.01673	-0.02964
0.3245	-0.01321	-0.02805
0.325	-0.01048	-0.02683
0.3255	-0.00884	-0.02623
0.326	-0.00841	-0.02633
0.3265	-0.00914	-0.02708
0.327	-0.01078	-0.02823
0.3275	-0.01295	-0.02945
0.328	-0.01522	-0.03037
0.3285	-0.01717	-0.03069
0.329	-0.01851	-0.0302
0.3295	-0.01906	-0.02891
0.33	-0.01884	-0.02701
0.3305	-0.01802	-0.02485
0.331	-0.01687	-0.02286
0.3315	-0.0157	-0.02148
0.332	-0.01482	-0.02105
0.3325	-0.01442	-0.02175
0.333	-0.0146	-0.02355
0.3335	-0.01532	-0.02618
0.334	-0.01645	-0.02922
0.3345	-0.01781	-0.03217
0.335	-0.01919	-0.03451
0.3355	-0.02047	-0.03585
0.336	-0.02156	-0.03593
0.3365	-0.02247	-0.03476
0.337	-0.02325	-0.03252
0.3375	-0.02397	-0.02959
0.338	-0.02466	-0.02642
0.3385	-0.02528	-0.02348
0.339	-0.0257	-0.02117
0.3395	-0.02571	-0.01975
0.34	-0.02509	-0.0193
0.3405	-0.02363	-0.01975
0.341	-0.0212	-0.02089
0.3415	-0.01787	-0.02244
0.342	-0.01385	-0.02412
0.3425	-0.00957	-0.02569
0.343	-0.00555	-0.027
0.3435	-0.00238	-0.02799
0.344	-0.000553821	-0.02869
0.3445	-0.000418197	-0.02916
0.345	-0.00205	-0.02948
0.3455	-0.00526	-0.02967
0.346	-0.00956	-0.02971
0.3465	-0.01428	-0.02952
0.347	-0.01869	-0.02899
0.3475	-0.0221	-0.02802
0.348	-0.02401	-0.02656
0.3485	-0.02421	-0.02464
0.349	-0.02283	-0.02243
0.3495	-0.02028	-0.02015
0.35	-0.0172	-0.01814
0.3505	-0.0143	-0.0167
0.351	-0.01221	-0.0161
0.3515	-0.01137	-0.01646
0.352	-0.01188	-0.01776
0.3525	-0.01355	-0.01981
0.353	-0.01587	-0.02226
0.3535	-0.01816	-0.02467
0.354	-0.01969	-0.0266
0.3545	-0.0199	-0.0277
0.355	-0.01846	-0.02777
0.3555	-0.01542	-0.02678
0.356	-0.01119	-0.02496
0.3565	-0.00647	-0.02267
0.357	-0.00213	-0.02038
0.3575	0.000965316	-0.01859
0.358	0.00215	-0.01768
0.3585	0.00107	-0.0179
0.359	-0.0022	-0.01926
0.3595	-0.00719	-0.02157
0.36	-0.01312	-0.02444
0.3605	-0.01902	-0.0274
0.361	-0.02394	-0.02996
0.3615	-0.02714	-0.03168
0.362	-0.02821	-0.03233
0.3625	-0.02718	-0.03183
0.363	-0.02446	-0.03032
0.3635	-0.02077	-0.02809
0.364	-0.01699	-0.02554
0.3645	-0.01396	-0.02304
0.365	-0.0123	-0.02092
0.3655	-0.01229	-0.01935
0.366	-0.01382	-0.01838
0.3665	-0.0164	-0.01788
0.367	-0.01929	-0.01765
0.3675	-0.02166	-0.01744
0.368	-0.02276	-0.01704
0.3685	-0.02211	-0.01635
0.369	-0.01958	-0.01539
0.3695	-0.01545	-0.01429
0.37	-0.01036	-0.01329
0.3705	-0.00515	-0.01268
0.371	-0.000740347	-0.01269
0.3715	0.0021	-0.01346
0.372	0.00289	-0.01499
0.3725	0.0015	-0.01712
0.373	-0.00175	-0.01958
0.3735	-0.00625	-0.02199
0.374	-0.01114	-0.02398
0.3745	-0.01556	-0.02526
0.375	-0.01874	-0.02564
0.3755	-0.02022	-0.02513
0.376	-0.01986	-0.0239
0.3765	-0.0179	-0.02223
0.377	-0.01486	-0.02051
0.3775	-0.01142	-0.01909
0.378	-0.00829	-0.01824
0.3785	-0.00603	-0.01812
0.379	-0.005	-0.01869
0.3795	-0.00522	-0.0198
0.38	-0.00647	-0.02116
0.3805	-0.00829	-0.02246
0.381	-0.01014	-0.0234
0.3815	-0.01152	-0.0238
0.382	-0.01207	-0.0236
0.3825	-0.01166	-0.02288
0.383	-0.0104	-0.02184
0.3835	-0.0086	-0.02074
0.384	-0.00671	-0.01985
0.3845	-0.00522	-0.01936
0.385	-0.00451	-0.01934
0.3855	-0.0048	-0.01974
0.386	-0.00611	-0.02036
0.3865	-0.00827	-0.02094
0.387	-0.01094	-0.02116
0.3875	-0.01375	-0.02081
0.388	-0.01631	-0.01976
0.3885	-0.01837	-0.01804
0.389	-0.01981	-0.01584
0.3895	-0.02066	-0.01348
0.39	-0.02108	-0.01134
0.3905	-0.02126	-0.0098
0.391	-0.02139	-0.00914
0.3915	-0.02154	-0.0095
0.392	-0.02166	-0.01084
0.3925	-0.02159	-0.01295
0.393	-0.02106	-0.01547
0.3935	-0.01981	-0.01799
0.394	-0.01764	-0.02009
0.3945	-0.01452	-0.02147
0.395	-0.0106	-0.02194
0.3955	-0.00624	-0.02151
0.396	-0.00198	-0.02033
0.3965	0.00161	-0.01871
0.397	0.00399	-0.01697
0.3975	0.00478	-0.01544
0.398	0.00385	-0.01436
0.3985	0.00135	-0.01385
0.399	-0.00228	-0.01388
0.3995	-0.00643	-0.01432
0.4	-0.01039	-0.01494
0.4005	-0.01353	-0.0155
0.401	-0.0154	-0.01581
0.4015	-0.01581	-0.01576
0.402	-0.01491	-0.01535
0.4025	-0.01309	-0.01472
0.403	-0.01096	-0.01405
0.4035	-0.00914	-0.01356
0.404	-0.00817	-0.01345
0.4045	-0.00837	-0.01381
0.405	-0.00976	-0.01463
0.4055	-0.01204	-0.01578
0.406	-0.01468	-0.01704
0.4065	-0.01699	-0.01812
0.407	-0.01833	-0.01878
0.4075	-0.01818	-0.01881
0.408	-0.01633	-0.01815
0.4085	-0.0129	-0.01685
0.409	-0.00835	-0.0151
0.4095	-0.00337	-0.01319
0.41	0.00123	-0.01144
0.4105	0.00468	-0.01013
0.411	0.00643	-0.00947
0.4115	0.00622	-0.00952
0.412	0.00416	-0.01023
0.4125	0.000705068	-0.01142
0.413	-0.00347	-0.01282
0.4135	-0.00759	-0.01415
0.414	-0.01094	-0.01518
0.4145	-0.01301	-0.01576
0.415	-0.01359	-0.01585
0.4155	-0.01282	-0.01553
0.416	-0.01109	-0.01499
0.4165	-0.00902	-0.01442
0.417	-0.00722	-0.01402
0.4175	-0.00623	-0.01393
0.418	-0.00635	-0.01416
0.4185	-0.00757	-0.01464
0.419	-0.00963	-0.01517
0.4195	-0.012	-0.01554
0.42	-0.01408	-0.01552
0.4205	-0.01531	-0.01496
0.421	-0.01529	-0.01381
0.4215	-0.01389	-0.01217
0.422	-0.01132	-0.01026
0.4225	-0.00803	-0.00843
0.423	-0.00468	-0.00702
0.4235	-0.00194	-0.00638
0.424	-0.000397244	-0.00671
0.4245	-0.000413487	-0.0081
0.425	-0.00203	-0.01043
0.4255	-0.00495	-0.01343
0.426	-0.00864	-0.01671
0.4265	-0.01238	-0.01979
0.427	-0.01547	-0.02223
0.4275	-0.01733	-0.02369
0.428	-0.01764	-0.02396
0.4285	-0.01639	-0.02304
0.429	-0.01389	-0.02109
0.4295	-0.0107	-0.01842
0.43	-0.00749	-0.01542
0.4305	-0.00494	-0.01252
0.431	-0.00354	-0.01007
0.4315	-0.00356	-0.00832
0.432	-0.00496	-0.00739
0.4325	-0.00743	-0.00724
0.433	-0.01045	-0.00771
0.4335	-0.01342	-0.00857
0.434	-0.01578	-0.00955
0.4345	-0.01711	-0.0104
0.435	-0.01721	-0.01095
0.4355	-0.01612	-0.01112
0.436	-0.0141	-0.01091
0.4365	-0.01151	-0.01043
0.437	-0.00878	-0.00981
0.4375	-0.00622	-0.00925
0.438	-0.00407	-0.00888
0.4385	-0.00234	-0.00886
0.439	-0.000941859	-0.00924
0.4395	0.00032345	-0.01006
0.44	0.00165	-0.01128
0.4405	0.00317	-0.01283
0.441	0.00485	-0.01463
0.4415	0.00649	-0.01657
0.442	0.00778	-0.01852
0.4425	0.0083	-0.02036
0.443	0.00769	-0.02195
0.4435	0.0057	-0.02314
0.444	0.00231	-0.0238
0.4445	-0.00223	-0.02379
0.445	-0.00743	-0.02301
0.4455	-0.01262	-0.02144
0.446	-0.01707	-0.01911
0.4465	-0.02011	-0.01616
0.447	-0.0213	-0.01284
0.4475	-0.0205	-0.00945
0.448	-0.01793	-0.00637
0.4485	-0.01412	-0.00399
0.449	-0.00983	-0.00262
0.4495	-0.00589	-0.00249
0.45	-0.00304	-0.00366
0.4505	-0.0018	-0.00603
0.451	-0.00231	-0.0093
0.4515	-0.00438	-0.01305
0.452	-0.00745	-0.01675
0.4525	-0.01072	-0.01986
0.453	-0.01338	-0.02192
0.4535	-0.01467	-0.02259
0.454	-0.01415	-0.02172
0.4545	-0.01173	-0.0194
0.455	-0.00773	-0.01592
0.4555	-0.0028	-0.01174
0.456	0.00216	-0.00743
0.4565	0.00621	-0.00357
0.457	0.00852	-0.000664633
0.4575	0.0086	0.000912182
0.458	0.0063	0.000990959
0.4585	0.00192	-0.000380671
0.459	-0.00388	-0.00295
0.4595	-0.01019	-0.0063
0.46	-0.01603	-0.00993
0.4605	-0.02054	-0.01331
0.461	-0.02309	-0.01597
0.4615	-0.02344	-0.01758
0.462	-0.02171	-0.01797
0.4625	-0.01839	-0.01715
0.463	-0.01417	-0.01529
0.4635	-0.00984	-0.01271
0.464	-0.00613	-0.00976
0.4645	-0.00353	-0.00686
0.465	-0.00228	-0.00433
0.4655	-0.00229	-0.00243
0.466	-0.00323	-0.00129
0.4665	-0.00459	-0.000916247
0.467	-0.00584	-0.00122
0.4675	-0.00652	-0.00202
0.468	-0.00634	-0.00311
0.4685	-0.00526	-0.00429
0.469	-0.00345	-0.00539
0.4695	-0.00127	-0.00631
0.47	0.000848943	-0.00704
0.4705	0.00248	-0.0076
0.471	0.0033	-0.00809
0.4715	0.00316	-0.0086
0.472	0.00214	-0.00922
0.4725	0.000435306	-0.00999
0.473	-0.0016	-0.01089
0.4735	-0.0036	-0.01184
0.474	-0.00526	-0.01272
0.4745	-0.00637	-0.01338
0.475	-0.00691	-0.01365
0.4755	-0.00698	-0.01344
0.476	-0.00681	-0.01269
0.4765	-0.00666	-0.01143
0.477	-0.00675	-0.00981
0.4775	-0.00723	-0.00801
0.478	-0.00806	-0.00627
0.4785	-0.0091	-0.00485
0.479	-0.01007	-0.00397
0.4795	-0.01064	-0.00375
0.48	-0.01053	-0.00424
0.4805	-0.00953	-0.00537
0.481	-0.00762	-0.00697
0.4815	-0.00494	-0.0088
0.482	-0.00182	-0.01057
0.4825	0.0013	-0.01201
0.483	0.00394	-0.01292
0.4835	0.00568	-0.01317
0.484	0.00622	-0.01274
0.4845	0.00546	-0.01173
0.485	0.00352	-0.01033
0.4855	0.000694895	-0.00876
0.486	-0.00257	-0.00724
0.4865	-0.00578	-0.00599
0.487	-0.00847	-0.00512
0.4875	-0.01029	-0.00465
0.488	-0.01105	-0.00454
0.4885	-0.01076	-0.00465
0.489	-0.00962	-0.00481
0.4895	-0.00795	-0.00488
0.49	-0.00614	-0.00473
0.4905	-0.00456	-0.00431
0.491	-0.00351	-0.00368
0.4915	-0.00316	-0.00293
0.492	-0.00353	-0.00221
0.4925	-0.00447	-0.00171
0.493	-0.00576	-0.00155
0.4935	-0.00709	-0.0018
0.494	-0.00816	-0.00244
0.4945	-0.00873	-0.00337
0.495	-0.00865	-0.00442
0.4955	-0.00787	-0.00538
0.496	-0.00647	-0.00607
0.4965	-0.00462	-0.00634
0.497	-0.00256	-0.00614
0.4975	-0.000549987	-0.00555
0.498	0.00116	-0.0047
0.4985	0.00236	-0.00383
0.499	0.0029	-0.00317
0.4995	0.00271	-0.00295
0.5	0.00179	-0.00329
0.5005	0.000224126	-0.00425
0.501	-0.00185	-0.00571
0.5015	-0.00425	-0.0075
0.502	-0.00675	-0.00935
0.5025	-0.00911	-0.01098
0.503	-0.01108	-0.01213
0.5035	-0.01247	-0.01265
0.504	-0.01311	-0.01248
0.5045	-0.0129	-0.0117
0.505	-0.01185	-0.01048
0.5055	-0.01003	-0.00903
0.506	-0.00763	-0.00762
0.5065	-0.00488	-0.00643
0.507	-0.00209	-0.00559
0.5075	0.000448418	-0.00512
0.508	0.00248	-0.00494
0.5085	0.00381	-0.00491
0.509	0.00437	-0.00486
0.5095	0.00416	-0.00464
0.51	0.00332	-0.00419
0.5105	0.00206	-0.00351
0.511	0.000623136	-0.00274
0.5115	-0.000738413	-0.00207
0.512	-0.00183	-0.00172
0.5125	-0.00254	-0.00189
0.513	-0.00283	-0.00269
0.5135	-0.00279	-0.00414
0.514	-0.00255	-0.00609
0.5145	-0.00228	-0.00828
0.515	-0.00217	-0.01037
0.5155	-0.00234	-0.01199
0.516	-0.00285	-0.01285
0.5165	-0.00368	-0.01273
0.517	-0.00474	-0.0116
0.5175	-0.00587	-0.00959
0.518	-0.00693	-0.007
0.5185	-0.00775	-0.00418
0.519	-0.00822	-0.00156
0.5195	-0.00828	0.000516877
0.52	-0.00796	0.00179
0.5205	-0.00731	0.00218
0.521	-0.00641	0.00175
0.5215	-0.00535	0.000707075
0.522	-0.0042	-0.000653168
0.5225	-0.00299	-0.00202
0.523	-0.00173	-0.00314
0.5235	-0.000403824	-0.00385
0.524	0.001	-0.00414
0.5245	0.00248	-0.00411
0.525	0.00396	-0.00395
0.5255	0.00532	-0.00388
0.526	0.00639	-0.00411
0.5265	0.00697	-0.00472
0.527	0.00689	-0.0057
0.5275	0.00599	-0.00689
0.528	0.00424	-0.00805
0.5285	0.00168	-0.00887
0.529	-0.00149	-0.00911
0.5295	-0.005	-0.00859
0.53	-0.00851	-0.00728
0.5305	-0.01167	-0.00533
0.531	-0.01416	-0.00304
0.5315	-0.01578	-0.000778321
0.532	-0.01642	0.00104
0.5325	-0.01614	0.00207
0.533	-0.01509	0.00212
0.5335	-0.0135	0.00117
0.534	-0.01163	-0.000589151
0.5345	-0.00971	-0.00282
0.535	-0.0079	-0.00509
0.5355	-0.00627	-0.00693
0.536	-0.00479	-0.008
0.5365	-0.00333	-0.00809
0.537	-0.00178	-0.0072
0.5375	1.20333e-05	-0.00552
0.538	0.0021	-0.00342
0.5385	0.00447	-0.00131
0.539	0.00698	0.000363018
0.5395	0.00942	0.00129
0.54	0.01151	0.00131
0.5405	0.01299	0.000466118
0.541	0.01363	-0.00102
0.5415	0.01329	-0.0028
0.542	0.01195	-0.00448
0.5425	0.00974	-0.00571
0.543	0.00685	-0.00625
0.5435	0.00357	-0.00603
0.544	0.000188701	-0.00519
0.5445	-0.00302	-0.00398
0.545	-0.00586	-0.00275
0.5455	-0.00819	-0.00185
0.546	-0.00996	-0.00153
0.5465	-0.01116	-0.0019
0.547	-0.0118	-0.00289
0.5475	-0.0119	-0.00427
0.548	-0.01142	-0.00569
0.5485	-0.01033	-0.0068
0.549	-0.00857	-0.00729
0.5495	-0.0061	-0.00699
0.55	-0.00296	-0.00592
0.5505	0.0007141	-0.00429
0.551	0.00466	-0.00244
0.5515	0.00851	-0.000773535
0.552	0.01181	0.000318025
0.5525	0.01407	0.000579343
0.553	0.01491	-5.96478e-05
0.5535	0.01407	-0.00145
0.554	0.01151	-0.00327
0.5545	0.00746	-0.00504
0.555	0.00238	-0.00628
0.5555	-0.00309	-0.0066
0.556	-0.00818	-0.00576
0.5565	-0.0122	-0.00377
0.557	-0.01455	-0.000891894
0.5575	-0.01493	0.00242
0.558	-0.01334	0.0056
0.5585	-0.01011	0.00809
0.559	-0.00583	0.00944
0.5595	-0.00129	0.00943
0.56	0.0027	0.00808
0.5605	0.00542	0.00568
0.561	0.00639	0.0027
0.5615	0.00545	-0.000283629
0.562	0.0028	-0.00274
0.5625	-0.00109	-0.00427
0.563	-0.00548	-0.00469
0.5635	-0.00957	-0.00407
0.564	-0.01262	-0.00272
0.5645	-0.01406	-0.00109
0.565	-0.01364	0.000329538
0.5655	-0.01139	0.00112
0.566	-0.00769	0.00103
0.5665	-0.00312	3.10867e-05
0.567	0.0016	-0.00165
0.5675	0.00578	-0.00364
0.568	0.00887	-0.00544
0.5685	0.01055	-0.0066
0.569	0.01075	-0.0068
0.5695	0.00966	-0.00594
0.57	0.00767	-0.00417
0.5705	0.00526	-0.00183
0.571	0.00289	0.000549501
0.5715	0.000922469	0.00245
0.572	-0.000467567	0.00344
0.5725	-0.0013	0.00327
0.573	-0.00177	0.00195
0.5735	-0.0022	-0.000244736
0.574	-0.00291	-0.00284
0.5745	-0.00418	-0.00525
0.575	-0.00612	-0.00695
0.5755	-0.00865	-0.00753
0.576	-0.01146	-0.00683
0.5765	-0.01412	-0.00499
0.577	-0.01607	-0.00238
0.5775	-0.0168	0.000428785
0.578	-0.01588	0.00284
0.5785	-0.01313	0.00431
0.579	-0.0086	0.00452
0.5795	-0.00265	0.00342
0.58	0.00415	0.00125
0.5805	0.01104	-0.00153
0.581	0.0172	-0.00429
0.5815	0.02188	-0.00642
0.582	0.02448	-0.00743
0.5825	0.02464	-0.00707
0.583	0.02233	-0.00538
0.5835	0.01778	-0.00269
0.584	0.01153	0.000483545
0.5845	0.0043	0.00351
0.585	-0.0031	0.00583
0.5855	-0.00987	0.00702
0.586	-0.0153	0.00694
0.5865	-0.01891	0.00569
0.587	-0.02043	0.00364
0.5875	-0.0199	0.00128
0.588	-0.01758	-0.000869055
0.5885	-0.01393	-0.0024
0.589	-0.00956	-0.00309
0.5895	-0.00508	-0.00297
0.59	-0.00108	-0.00232
0.5905	0.002	-0.00154
0.591	0.0039	-0.00108
0.5915	0.00457	-0.0013
0.592	0.00418	-0.00236
0.5925	0.00303	-0.00416
0.593	0.00158	-0.00634
0.5935	0.000246112	-0.00836
0.594	-0.000563332	-0.00962
0.5945	-0.000593551	-0.0096
0.595	0.000238426	-0.00801
0.5955	0.00182	-0.00488
0.596	0.00388	-0.000579803
0.5965	0.00602	0.00421
0.597	0.00779	0.00866
0.5975	0.00881	0.01191
0.598	0.00878	0.01329
0.5985	0.00762	0.01248
0.599	0.00543	0.00955
0.5995	0.0025	0.00501
0.6	-0.000745219	-0.000302835
0.6005	-0.00382	-0.00538
0.601	-0.00628	-0.00923
0.6015	-0.0078	-0.01112
0.602	-0.00824	-0.01067
0.6025	-0.00768	-0.008
0.603	-0.00637	-0.00366
0.6035	-0.00469	0.00148
0.604	-0.00307	0.00639
0.6045	-0.00187	0.0101
0.605	-0.00132	0.01191
0.6055	-0.00145	0.01154
0.606	-0.00207	0.00915
0.6065	-0.00281	0.00531
0.607	-0.00323	0.000881432
0.6075	-0.00288	-0.00322
0.608	-0.00146	-0.00619
0.6085	0.00114	-0.00753
0.609	0.00474	-0.00715
0.6095	0.00892	-0.00538
0.61	0.01304	-0.00283
0.6105	0.01639	-0.000318875
0.611	0.01832	0.00142
0.6115	0.01834	0.00188
0.612	0.01627	0.000913036
0.6125	0.01226	-0.00122
0.613	0.00681	-0.00389
0.6135	0.000648655	-0.00629
0.614	-0.00536	-0.00761
0.6145	-0.0104	-0.00726
0.615	-0.01381	-0.00501
0.6155	-0.01527	-0.00113
0.616	-0.01477	0.0037
0.6165	-0.01265	0.00847
0.617	-0.0095	0.01211
0.6175	-0.00602	0.01369
0.618	-0.00288	0.01268
0.6185	-0.00056489	0.0091
0.619	0.000706883	0.00354
0.6195	0.00102	-0.00293
0.62	0.000701763	-0.00896
0.6205	0.000262343	-0.01322
0.621	0.000213866	-0.01469
0.6215	0.00094935	-0.0129
0.622	0.00263	-0.00805
0.6225	0.00511	-0.00101
0.623	0.008	0.00682
0.6235	0.0107	0.01382
0.624	0.01258	0.01849
0.6245	0.01312	0.01972
0.625	0.01205	0.01713
0.6255	0.00944	0.01109
0.626	0.00571	0.00272
0.6265	0.00158	-0.00635
0.627	-0.00213	-0.01431
0.6275	-0.00464	-0.01954
0.628	-0.00539	-0.02097
0.6285	-0.00422	-0.0183
0.629	-0.00142	-0.01209
0.6295	0.00233	-0.00362
0.63	0.00606	0.00536

## Sheet: Fig.4b(I_0)
	0	0.1	0.2	0.3	0.4	0.5	0.6	0.7	0.8	0.9	1	1.1	1.2	1.3	1.4	1.5	1.6	1.7	1.8	1.9	2	2.1	2.2	2.3	2.4	2.5	2.6	2.7	2.8	2.9	3	3.1
0	146.904	134.129	81.2481	58.4246	38.9072	35.8997	25.5207	31.9903	20.573	21.1228	23.5667	22.4153	4.2891	9.99991	9.99998	10	-7.68997	-9.08137	-17.8929	-53.2698	-64.655	-19.2047	-73.6283	-33.3236	-42.5282	-42.6634	-50.5954	-60.2997	-59.1148	-72.5194	-104.76	-99.1641
0.1	140.533	120.654	98.6426	68.7996	46.8141	35.8281	41.9607	21.8183	26.5661	27.3524	23.3154	25.7545	9.99998	9.99999	10	-2.25531	-10.1816	-14.3544	-23.5258	-52.613	-22.6245	-29.5026	-36.9002	-48.3447	-42.3355	-41.59	-67.1155	-57.9928	-78.353	-83.2656	-104.501	-148.305
0.2	170.562	130.667	91.2895	81.4429	53.935	47.4368	37.0752	33.6518	25.8336	31.1154	22.8847	20.7605	25.081	10	-3.39535	9.99999	-9.62339	-11.6989	-24.2639	-15.2996	-26.9401	-23.7132	-29.444	-44.5686	-46.7714	-42.4753	-54.3668	-61.7699	-97.5211	-84.3924	-109.592	-152.436
0.3	195.578	156.454	85.7679	85.0755	56.5806	46.664	33.3061	28.8186	22.8293	24.1246	20.7838	17.6519	21.218	10	-1.00599	10	-6.43079	-7.0482	-13.8785	-16.8458	-22.0913	-32.2698	-27.3577	-38.2477	-49.4501	-38.265	-57.2289	-63.2025	-76.3508	-86.4031	-113.332	-133.17
0.4	162.397	137.574	81.6903	86.3495	61.7951	50.8442	41.1269	31.1476	25.2467	22.5851	22.2474	13.4787	20.4921	9.99996	10	9.99999	-5.14169	-10.0183	-10.507	-33.2527	-16.0257	-42.8503	-35.5171	-35.7591	-38.722	-42.3386	-63.303	-62.1212	-79.3934	-90.3037	-117.22	-126.329
0.5	156.801	114.412	80.7884	86.2858	64.1406	54.5174	43.6051	37.5816	28.8298	28.0875	20.9065	19.737	9.99999	10	10	-1.62802	-4.91233	-11.3654	-23.3118	-20.606	-27.8996	-27.0254	-32.2085	-45.7613	-40.2131	-61.9724	-58.0499	-62.9249	-83.1646	-93.2505	-114.229	-133.814
0.6	149.847	124.855	81.587	86.8277	74.7885	63.1908	52.0488	44.7248	33.7584	29.961	24.2682	30.4182	8.8924	10	4.40354	10	-21.9245	-13.6057	-33.9612	-23.0724	-31.7648	-29.2702	-40.0572	-43.3574	-53.2681	-52.5225	-61.4723	-65.8071	-86.2049	-97.4963	-122.066	-145.15
0.7	158.644	137.04	79.6872	80.3453	71.2702	62.1906	56.2106	40.878	35.6398	28.6728	28.4181	33.3981	9.99999	10	9.99998	10	-8.19818	-15.7771	-31.7856	-52.0885	-32.9363	-25.7231	-56.1977	-45.4411	-64.5258	-57.2959	-61.492	-67.2695	-89.8635	-97.218	-120.187	-140.836
0.8	163.135	130.524	90.3258	72.9891	59.7	59.9349	49.6554	41.6901	39.2816	33.2403	24.4797	27.628	8.72767	-4.03953e-06	9.99999	10	-9.35697	-13.0117	-17.4661	-37.1596	-31.9903	-36.655	-46.0437	-54.0231	-53.247	-59.2186	-60.9478	-78.6269	-82.5363	-99.0452	-117.857	-134.007
0.9	154.56	129.689	91.9122	80.1018	59.3377	58.8218	51.5972	39.2787	33.1829	27.0304	28.226	20.8893	18.1891	10	9.99989	9.99998	-8.39432	-15.1868	-17.2283	-19.3459	-29.1693	-28.6333	-37.2518	-43.0962	-63.0936	-64.2528	-72.6178	-73.2989	-98.19	-99.0167	-131.166	-131.295
1	168.188	129.797	95.6415	79.8458	61.2315	52.5415	54.3225	46.9082	33.1619	28.5325	27.8536	23.7444	30.0154	9.99999	0.82872	0.43476	-7.53647	-17.4766	-17.5465	-22.5795	-34.8026	-33.0297	-44.9176	-60.7081	-62.0622	-61.177	-64.4321	-80.1471	-88.4858	-108.93	-114.949	-145.325
1.1	159.56	129.58	99.9069	81.1901	67.2267	64.1584	55.8988	37.5653	33.4808	26.6481	23.379	24.0553	22.6281	-5.4537e-10	9.99999	0.08125	-3.70422	-7.28982	-13.7532	-21.4222	-31.6057	-32.1167	-51.9919	-64.775	-73.5063	-66.3403	-71.7232	-91.16	-93.5716	-112.88	-141.426	-130.814
1.2	149.945	132.492	94.848	79.6656	61.3416	58.8018	59.4574	43.5363	31.7756	29.6398	24.5262	27.4009	26.1651	9.99999	10	0.02667	-9.319	-10.1228	-15.2928	-20.4105	-35.9675	-35.8289	-39.1664	-58.0683	-79.9812	-64.807	-69.995	-87.3686	-96.9163	-111.612	-136.173	-137.504
1.3	147.511	128.161	103.998	73.2435	63.236	61.9393	54.4864	50.9216	36.1471	28.8489	34.8152	23.5974	9.99997	10	-0.23601	0.03079	-4.10893	-14.3708	-15.9443	-23.7461	-30.5711	-35.7794	-55.739	-69.3785	-71.7014	-65.8875	-76.3371	-88.1719	-98.0137	-112.839	-136.984	-137.04
1.4	165.121	140.396	108.381	75.4462	64.7468	60.2478	53.2719	45.7988	41.3986	34.3472	23.0028	22.4146	19.4273	9.99999	3.50045	-2.88353	-6.77843	-17.7028	-26.6692	-25.2332	-33.928	-39.4024	-55.6529	-66.6321	-73.7701	-65.4114	-77.3857	-94.7729	-97.2127	-112.393	-135.78	-125.569
1.5	164.505	139.444	94.6143	74.0669	69.5047	66.7689	61.7013	43.6249	38.3796	32.3144	33.5323	19.0821	13.6275	8.31683	-0.00306	0.26674	-8.42591	-18.4232	-16.9173	-20.5263	-36.7376	-43.4839	-61.9767	-67.0736	-67.4614	-70.5589	-73.6321	-86.5463	-107.831	-110.914	-146.249	-142.431
1.6	167.705	135.767	96.5308	79.8471	67.4959	66.1267	57.6166	47.7145	44.6227	35.2525	34.4166	25.2464	22.3565	5.99899	-0.5933	9.96367	-6.6464	-14.2529	-24.9006	-31.8431	-29.858	-34.873	-62.087	-61.1534	-81.4196	-73.2267	-82.9963	-92.3141	-112.42	-115.124	-125.056	-117.038
1.7	135.732	112.195	96.5078	74.1354	76.3083	66.2287	61.2037	52.4914	38.5728	36.2008	33.308	19.8952	17.986	5.39772	-1.28948	-3.45554	-22.5388	-14.2021	-19.5299	-36.8021	-32.3858	-38.8476	-34.1371	-73.1377	-68.4504	-73.1464	-79.2233	-94.1724	-123.779	-122.554	-110.364	-116.351
1.8	114.529	128.315	97.5353	71.808	64.5302	59.4483	64.683	52.6843	40.084	34.7223	33.064	26.0126	15.6968	2.55972	-2.22114e-14	-5.70385	-9.57486	-22.3402	-18.4901	-31.383	-35.7317	-37.3409	-63.4251	-71.4114	-72.8857	-74.2848	-74.2677	-93.7217	-97.8399	-97.8696	-113.676	-122.767
1.9	124.015	114.841	90.9528	72.2899	72.8965	59.6219	52.928	56.5945	41.7552	32.7452	31.539	22.1714	15.4818	1.4693	-1.21556	-12.9629	-9.80859	-18.2855	-21.537	-25.295	-37.5996	-38.7028	-64.9329	-66.8671	-75.9976	-76.4142	-79.0974	-83.4668	-87.246	-96.4656	-112.762	-143.386
2	146.947	126.594	101.298	85.5955	69.9144	64.2854	54.6622	47.355	45.1681	32.9287	30.8892	20.0433	14.8629	4.52309	-2.56656	-9.07953	-19.3321	-16.7339	-24.2705	-24.4357	-37.241	-43.5598	-56.3023	-67.2189	-94.7458	-77.583	-83.3806	-94.3536	-96.0562	-100.86	-120.67	-146.718
2.1	164.391	147.038	101.068	85.9288	77.7432	63.2071	53.0339	47.5765	39.9203	40.4956	36.0044	26.5899	-5.82012	5.62729	0.11687	-6.00657	-16.1715	-16.7529	-24.8571	-38.8553	-29.1712	-38.1604	-61.2388	-66.7241	-83.007	-79.026	-84.8049	-95.0874	-123.246	-127.644	-139.818	-141.858
2.2	162.771	150.527	113.47	85.7894	79.5269	67.2804	62.9889	46.9907	43.5652	34.7159	28.0821	24.1955	29.7729	0.00864	8.26993e-06	-7.51101	-18.2454	-18.802	-13.7377	-5.61493	-25.958	-40.754	-78.945	-76.4654	-75.0591	-82.3885	-91.8129	-104.399	-120.762	-127.093	-135.943	-146.493
2.3	156.018	151.326	120.06	97.6202	72.9679	69.8477	58.6578	56.54	42.0968	33.8537	37.498	22.5081	17.173	-5.37772	0.10465	-9.28477	-20.445	-28.2074	-26.5215	-27.5506	-25.7712	-69.2641	-72.5845	-76.5759	-83.5268	-87.0122	-93.0603	-105.161	-124.11	-121.045	-115.475	-101.365
2.4	154.012	134.837	90.1113	90.2901	73.6703	66.8162	53.1565	54.6971	41.2887	29.6923	28.8416	16.0272	13.484	1.87806e-05	-10.8969	-14.1282	-22.6174	-18.0194	-24.351	-29.283	-34.0556	-41.6437	-71.0976	-85.2013	-85.1112	-88.9243	-88.2473	-106.527	-109.709	-113.69	-113.071	-126.6
2.5	156.013	129.506	100.549	91.5823	76.1089	65.7662	51.9393	42.7278	41.8561	28.366	25.0477	16.3569	7.44648	0.15957	-9.79508	-12.497	-19.7833	-18.558	-26.9617	-22.3579	-32.4065	-60.0673	-75.02	-83.8463	-85.7362	-90.4894	-97.7936	-98.3078	-106.978	-123.155	-128.399	-145.46
2.6	141.437	132.265	99.956	86.3872	77.0042	65.7668	56.046	46.3631	34.0424	28.0295	19.9445	12.4006	8.64592	4.38514e-08	-12.6097	-13.3786	-15.0176	-19.8126	-27.1501	-24.6453	-31.7362	-45.4932	-72.4885	-84.4528	-82.8816	-85.4539	-100.565	-104.664	-115.284	-120.706	-144.467	-138.851
2.7	157.058	135.576	98.2268	85.0142	74.0443	65.1123	55.931	42.6717	32.631	27.4027	21.2182	12.4813	4.96458	-2.96571	-11.4827	-12.2764	-13.5772	-25.575	-25.8497	-26.9768	-34.3554	-42.5198	-68.2751	-75.5187	-79.5121	-92.4911	-91.6264	-105.877	-114.825	-125.705	-130.721	-149.062
2.8	168.712	125.462	98.695	80.2159	84.0601	64.8071	54.8283	43.8417	32.3881	28.8186	20.6429	9.2567	2.20087	-4.81268	-13.439	-12.2912	-13.3252	-23.6854	-22.197	-29.0899	-32.996	-40.3865	-63.3662	-80.3486	-81.1602	-82.3552	-101.705	-103.179	-109.846	-124.192	-145.925	-146.486
2.9	129.711	117.007	102.092	71.9094	82.8015	78.6643	55.0206	41.58	32.1313	26.107	19.4032	10.8472	3.69752	-5.67829	-11.2165	-11.776	-14.7462	-18.7257	-20.8694	-28.3123	-28.5597	-41.4527	-51.4349	-85.4461	-85.2189	-87.6941	-99.2101	-112.269	-119.808	-105.348	-139.271	-150.092
3	141.046	137.074	98.1252	73.6429	79.6162	69.3377	51.4038	43.711	28.34	24.4393	18.7188	12.1271	2.05851	-6.06259	-9.80437	-12.4337	-20.6514	-21.9129	-20.2991	-28.7408	-31.0336	-36.5878	-50.2548	-60.9919	-81.8887	-85.8192	-92.0704	-103.442	-114.904	-121.573	-127.417	-155.549
3.1	130.605	123.151	97.4196	73.7569	78.8557	71.5147	53.7289	41.3035	33.0233	22.9738	16.1976	11.0752	6.17178	-4.02081	-10.0811	-11.3885	-17.9807	-17.6049	-20.5919	-29.6475	-28.8684	-40.3186	-48.7113	-83.6847	-81.7697	-85.9784	-90.8515	-103.511	-111.742	-121.329	-144.271	-141.078
3.2	135.717	121.1	101.19	84.7847	73.5964	70.6967	50.1533	42.0874	30.3543	22.3121	20.7728	9.23505	5.51069	-5.22509	-10.1973	-13.1724	-23.1659	-16.1356	-22.6603	-29.1201	-31.3292	-33.4827	-47.3735	-75.205	-82.1939	-84.9917	-89.0136	-99.7218	-98.5246	-127.806	-131.968	-132.261
3.3	115.462	117.264	113.529	81.5539	80.5268	69.6553	54.6144	46.0807	33.4615	19.5285	18.0425	10.1373	2.95699	-2.31723	-12.1166	-11.8121	-14.1857	-17.9353	-27.7359	-27.585	-33.2282	-40.9567	-48.5331	-75.1902	-78.2482	-87.9688	-85.5826	-102.569	-101.677	-124.344	-148.256	-141.967
3.4	112.565	115.335	98.2677	73.806	76.6328	66.8675	50.6734	43.0429	30.3947	24.4893	25.902	12.2142	4.38437	-4.87761	-10.5316	-11.412	-17.8864	-17.539	-24.3886	-24.1518	-32.3907	-39.675	-45.3158	-81.9454	-83.6067	-83.4346	-85.9348	-91.8	-114.011	-119.759	-128.168	-148.888
3.5	109.47	139.587	102.791	82.26	69.679	67.6571	56.0877	38.8709	29.9085	23.9706	20.0775	10.6899	4.45844	-5.81796	-10.7831	-9.97905	-13.8081	-14.122	-20.1944	-23.7497	-28.0339	-35.6516	-60.4327	-73.0407	-71.7193	-78.7535	-81.973	-94.3525	-117.776	-124.879	-130.201	-135.453
3.6	105.099	120.705	87.4424	82.0089	75.2011	68.6729	52.79	44.515	32.7621	26.1263	19.9394	13.6616	4.88198	-10	-7.17641	-12.9683	-14.9958	-18.2477	-30.3028	-20.9292	-27.9565	-36.1493	-48.0118	-69.7193	-78.6939	-84.7619	-93.6248	-101.384	-127.111	-111.308	-132.697	-131.067
3.7	116.953	123.521	97.7595	89.8041	80.7871	69.2593	55.0657	41.5161	33.8293	23.3624	21.0424	13.6736	6.08321	-2.53291	-10.2454	-13.2746	-17.2831	-16.8323	-21.3303	-27.4285	-28.1715	-35.4301	-55.4364	-63.7352	-73.9377	-77.2092	-95.0327	-105.768	-110.131	-116.544	-135.115	-143.103
3.8	111.994	129.959	92.4963	74.7115	78.9107	72.364	57.3124	44.7463	35.9645	20.5816	20.9329	11.9869	6.43364	-3.91881	-12.0065	-9.44078	-13.6334	-15.4306	-19.5822	-22.9027	-29.9315	-40.9306	-42.7496	-75.0704	-72.5591	-77.585	-81.3708	-99.7806	-101.196	-125.026	-124.793	-160.709
3.9	116.78	129.645	104.484	78.1117	68.219	68.9049	55.2851	44.0754	34.3146	25.7712	18.1176	18.4249	6.96814	0.02599	-9.47779	-11.6739	-20.1832	-13.0474	-21.519	-24.2003	-32.4395	-35.7914	-57.3661	-64.2781	-72.8288	-77.9016	-85.274	-100.275	-99.6785	-122.1	-134.285	-148.467
4	134.057	116.726	84.8806	68.5898	80.1473	56.9269	51.123	44.803	36.2748	22.5433	17.366	19.8621	6.01384	-1.3916	-11.6489	-11.0588	-11.8122	-19.2209	-22.0837	-20.5666	-27.2623	-48.9285	-39.8479	-62.6286	-70.4822	-71.7121	-85.4059	-89.0321	-89.623	-110.811	-141.604	-140.849
4.1	118.66	125.335	91.3432	63.4144	75.6328	61.0453	50.0311	38.8763	28.9292	27.8198	24.8125	14.1493	8.55649	0.04661	-7.21429	-15.9183	-11.6967	-15.8733	-20.3746	-28.9915	-25.1587	-35.3508	-55.9506	-76.1952	-77.4705	-83.2028	-85.5089	-95.9651	-110.643	-118.24	-141.693	-145.439
4.2	126.332	139.961	104.99	64.0102	73.5174	57.9291	50.3572	38.2028	34.0922	30.8355	25.6425	14.0511	10.2171	7.86457e-05	-6.19888	-9.34633	-12.3758	-15.3942	-23.3386	-18.9745	-34.006	-26.6496	-41.1095	-70.0602	-82.2664	-81.951	-46.3425	-97.8309	-100.957	-109.355	-123.973	-150.603
4.3	122.498	146.558	119.365	80.0033	74.6468	66.5769	54.8653	47.4126	41.1939	34.7805	29.9519	23.8344	13.0921	3.63135e-06	-9.99993	-7.04592	-11.0123	-12.4863	-17.9227	-21.8655	-22.8913	-36.0969	-51.6217	-72.6573	-88.2066	-84.9642	-57.1306	-105.054	-113.094	-129.639	-130.465	-127.327
4.4	131.752	111.206	102.351	84.3106	68.8273	68.187	49.5448	53.3744	45.3727	38.3448	31.9335	25.7474	23.3606	9.99998	0.00569	-3.83716	-10.0658	-13.8967	-12.7265	-16.5506	-24.4107	-31.0021	-55.3487	-64.6146	-73.7203	-86.4567	-67.04	-95.344	-106.716	-110.647	-130.196	-148.277
4.5	140.772	131.511	108.744	79.389	69.5779	65.4725	57.7942	51.7017	40.578	36.112	35.4122	17.9557	19.9098	-0.64176	0.69036	-7.62085	-7.47735	-10.262	-13.1364	-21.1818	-20.3281	-16.6021	-33.1228	-56.6867	-52.0512	-80.9771	-60.3066	-93.7896	-127.883	-122.549	-153.058	-136.475
4.6	142.824	145.484	96.9994	79.7484	64.882	61.2521	55.0332	45.6449	39.216	28.1384	30.2826	27.8156	21.3705	13.0307	0.0859	-4.47044	-7.16003	-6.88447	-13.9119	-22.5985	-19.1544	-19.8531	-30.4806	-54.4009	-51.0228	-73.1786	-80.3825	-83.6116	-109.585	-111.899	-139.155	-156.924
4.7	147.827	145.769	97.9266	76.0407	60.1208	58.3651	57.8561	49.5311	41.6468	36.0363	32.2278	27.3244	20.911	19.2444	3.75762	-0.17639	-1.99599	-13.2985	-10.0681	-14.5839	-19.6135	-25.6261	-37.2115	-66.869	-75.3389	-73.5872	-80.466	-90.53	-96.8101	-119.749	-138.956	-151.165
4.8	151.439	142.741	83.2895	76.1487	61.6462	56.4652	51.5941	46.5537	39.7141	33.0647	32.0129	29.4927	22.0109	15.7749	8.15874	5.51511	-0.06251	-3.50247	-17.2927	-11.2239	-14.759	-18.8256	-29.7294	-57.662	-55.7296	-70.035	-73.9003	-74.1497	-90.2173	-129.617	-130.839	-153.106
4.9	165.414	140.041	101.829	77.431	64.3477	60.2454	48.9419	51.0155	38.2212	38.793	35.2537	30.9031	21.3536	19.9673	10	19.4222	3.33474	-0.23712	-5.39512	-9.99999	-12.9877	-19.0578	-27.0549	-53.881	-49.2426	-49.6773	-68.7167	-80.0839	-91.6731	-114.086	-135.679	-136.951
5	148.146	144.929	100.732	78.6219	57.9072	58.0457	52.7707	49.9636	38.0325	31.9114	30.3285	25.1957	19.9838	23.1712	17.4966	21.3658	5.92482	-2.6964e-05	-4.04683	-11.3454	-13.1397	-16.8057	-26.3352	-41.0877	-44.8212	-55.032	-60.0544	-69.9873	-83.7754	-101.924	-125.65	-160.616
5.1	152.553	138.476	94.4013	75.307	58.5878	57.4639	52.9821	37.7808	37.3841	31.9533	27.2688	26.3106	22.8245	21.5264	20.3379	28.12	18.8188	4.79085	-1.92388	-5.30738	-14.2248	-13.823	-14.5831	-32.1891	-46.81	-46.8171	-55.5765	-64.1013	-90.0481	-97.1272	-117.585	-137.451
5.2	164.376	147.964	94.119	71.1545	60.2239	57.0397	51.4707	39.8413	35.0844	29.8919	27.4474	25.6106	24.8878	27.0222	24.9671	25.4401	9.87394	8.20677	-1.5947	-2.54086	-6.95481	-48.8581	-18.9757	-28.8098	-41.2125	-46.5181	-48.8058	-60.32	-89.9353	-94.4381	-116.583	-159.907
5.3	170.416	152.648	98.6492	75.6438	59.0511	51.3828	47.6702	44.7781	36.034	35.3138	29.4996	25.3985	26.2322	28.4024	29.4471	26.3043	35.3678	9.99999	9.99995	-1.25455	-0.82575	-8.89238	-27.5645	-21.5381	-27.1525	-41.3759	-47.1392	-56.2413	-86.1303	-78.96	-100.927	-163.369
5.4	178.584	145.474	100.904	77.6273	62.8578	57.229	48.6348	45.898	37.5082	30.546	30.1143	28.7164	22.2381	23.9229	28.4577	22.3525	26.82	25.2416	28.5692	10	-1.68001	-5.45448	-44.4963	-18.0422	-21.0557	-34.551	-46.3736	-46.5446	-72.4995	-88.3241	-88.7234	-145.294
5.5	168.337	162.706	97.7942	74.9657	62.8349	58.6899	53.6725	47.7301	35.0193	31.8403	32.5971	26.7448	25.4963	25.4411	24.9684	27.1364	25.5881	28.7831	32.0448	33.1848	10	-0.01331	-1.13053	-18.1686	-18.6382	-26.6776	-36.0033	-43.7794	-61.4787	-65.4846	-100.652	-143.561
5.6	185.617	169.799	105.012	71.252	59.833	52.9751	49.4441	42.9148	34.1906	29.3755	29.8273	29.9024	27.566	24.6305	26.3673	26.8122	30.7982	31.8929	33.4648	36.5889	37.5555	10	-7.38758e-09	-4.99125	-11.0999	-19.3201	-35.6999	-41.059	-45.5798	-58.1189	-87.9646	-126.25
5.7	197.44	140.992	94.9106	78.4395	59.201	50.1888	48.7524	43.2309	33.6277	28.8623	27.7261	26.9029	28.3317	31.2397	32.5575	31.4447	35.0214	34.2747	40.7702	41.2009	44.3641	47.1073	10	-8.24373e-05	-8.16019	-14.571	-21.2215	-41.9531	-39.7716	-54.9627	-81.8487	-124.41
5.8	169.158	143.262	78.6553	67.6275	56.184	55.2495	44.2512	39.0304	33.7112	29.6717	29.4159	29.6421	31.3031	33.8401	36.1672	36.8223	40.1171	41.2873	44.1918	45.327	50.6579	52.9207	50.4901	-2.3527e-09	-1.47803	-7.93095	-16.5803	-22.0018	-34.7045	-47.1293	-65.038	-118.713
5.9	169.6	151.602	86.3746	65.2717	52.6568	48.2398	38.143	35.0643	33.3336	29.4379	29.1134	29.1615	33.882	38.9803	37.1279	40.3394	50.0206	42.1879	56.7731	48.7527	65.5042	68.819	59.6224	9.99999	10	-0.0445	-10.6078	-18.6281	-26.3515	-41.2007	-50.7863	-80.5413
6	141.293	94.0464	70.2199	57.9861	44.1954	40.6866	35.0583	31.2254	32.2069	29.4028	28.7876	32.0135	34.1236	38.1344	36.2323	38.5942	48.2697	55.8053	57.2736	66.3163	70.4202	63.2944	81.5504	9.99993	10	-3.57377e-07	-0.000522045	-13.6537	-27.2439	-36.996	-41.5401	-59.2833
6.1	100.545	92.2095	53.8405	35.5063	28.3121	30.01	28.3365	26.6502	28.0079	27.7944	28.2267	32.5097	37.9999	50.8914	47.2389	55.5086	61.2503	74.265	90.6904	81.3012	88.3202	94.1017	107.266	117.401	9.99999	10	-1.41441	-9.14776	-18.8617	-24.2065	-35.7767	-56.2133
6.2	92.5431	62.5051	45.9844	39.4396	33.3319	27.657	22.2213	25.281	25.1028	27.4528	33.2883	38.8902	44.3258	54.4199	63.2159	69.9389	70.1958	78.4748	96.026	91.5352	112.909	121.066	151.28	9.99991	10	9.99999	252.148	-6.48205	-19.0544	-27.3702	-39.7531	-39.0678
6.3	81.7489	64.4756	39.7911	31.872	24.9683	29.1405	24.2144	23.9052	22.4891	24.0656	24.5315	32.4704	40.6845	53.7078	66.9126	73.9758	81.0317	89.895	103.826	113.607	133.169	156.647	190.748	203.837	211.339	311.842	-1.72255	306.831	-27.3369	-18.8424	-34.3132	-38.3379
6.4	61.5707	44.6062	44.8859	34.6721	39.8757	35.2016	30.4192	27.0638	24.8863	23.8446	26.3372	34.44	43.0367	59.1126	63.8703	71.4999	97.9688	126.682	164.718	9.99999	168.826	170.833	10	10	-1.40944e-06	-1.53933	393.298	-28.5583	-32.3663	-35.729	-46.8033	-46.2239
6.5	46.6329	40.005	32.0153	31.7888	35.5645	42.5011	32.2788	25.6028	21.019	22.1045	24.4802	31.2878	39.2669	54.901	68.776	79.7819	93.8714	109.325	143.626	170.519	204.297	216.324	9.99999	10	-5.67843e-07	499.306	567.313	781.174	-34.7316	-34.7918	-54.7	-43.3685

## Sheet: Fig.4b(tau)
	0	0.1	0.2	0.3	0.4	0.5	0.6	0.7	0.8	0.9	1	1.1	1.2	1.3	1.4	1.5	1.6	1.7	1.8	1.9	2	2.1	2.2	2.3	2.4	2.5	2.6	2.7	2.8	2.9	3	3.1
0	16.8301	14.4078	9.46961	8.53071	6.21971	5.63928	5.0628	7.91213	5.46617	6.6692	7.82038	8.50989	1	17.8678	14.8976	18.1674	1	1.449	1.87368	8.18065	7.87327	2.01967	8.24147	4.03453	4.41475	3.84797	1	1	3.0268	4.17708	5.68264	5.22447
0.1	15.1802	12.4249	10.7777	8.58414	6.0736	4.22825	6.48926	4.11575	6.68344	7.96819	6.75656	9.05938	6.51897	9.98517	12.5383	1	1	3.29153	4.02316	7.87062	1.78034	2.85077	3.68148	1	2.20437	2.66193	1.13642	1.81361	3.79853	2.42137	5.07	6.98672
0.2	18.0057	13.0334	9.78854	9.80493	6.51764	5.74655	5.70125	6.61246	5.08744	7.61982	6.39246	7.41559	9.53489	9.39465	3.04619	12.05	1.99327	1	5.0961	1	3.19536	1.95566	2.85508	1	1.01099	2.79929	1.68175	2.33779	1	4.33144	5.52329	7.27867
0.3	19.8593	14.0132	8.82146	9.74605	6.87657	5.88438	4.90962	5.06991	4.45427	5.85503	5.96215	6.39322	8.95741	9.47267	405.974	10.2835	1	1	1	1	1	1	1.41663	3.34653	1	3.02207	1.39554	1.58557	3.42589	4.44461	5.42639	6.34055
0.4	17.7359	12.9047	8.63158	9.59712	7.21229	5.82349	6.63827	4.39758	4.456	5.05876	5.52517	3.50075	7.85771	10.3343	11.0618	11.4163	1	1	1	7.03915	2.20175	5.20004	1	1.46502	1.90928	2.41771	1.61884	2.08973	3.8337	4.47345	5.4776	5.79009
0.5	17.25	11.457	8.20904	9.44281	6.88387	5.64476	5.48997	5.75404	4.48673	5.54314	4.90121	6.61481	5.03171	9.69666	11.9431	1	1	1	6.03012	3.58726	1	1.7657	1	1	2.15205	1.02134	1.54458	2.51944	3.59342	4.32155	5.21525	6.07131
0.6	14.4324	11.9672	8.19917	9.11774	7.38814	6.2013	5.91288	5.61245	4.80467	5.77373	4.65125	8.68753	3.32816	8.21461	1.00001	12.0017	7.15625	1	7.15309	4.01761	1	1	1.00074	1.35379	1	1.57776	2.11422	2.68857	3.91315	4.53896	5.58488	6.16759
0.7	14.7417	12.1418	7.83358	8.79013	6.97179	5.89782	5.74871	4.83407	4.52477	4.99856	5.9461	9.12577	4.60021	8.45265	10.9433	13.335	1	1.35037	5.83293	7.95242	1	1.94266	5.69264	1.53297	1.0745	2.43239	1.93645	2.72103	3.73322	4.23457	5.11456	6.07219
0.8	12.865	10.8217	8.14098	7.6133	5.91132	5.29713	5.00629	4.59516	5.50699	6.50468	4.12617	8.427	3.96167	1.0057	14.8105	19.5079	1	1	2.82695	5.79518	1	1	1.30627	1	1	1.67773	2.26519	2.87468	3.33731	3.9187	4.68684	5.63064
0.9	12.1552	9.33018	7.21027	7.50988	5.44767	5.38148	5.46021	3.60812	4.15382	4.56369	6.56747	6.81435	7.50619	8.36864	12.3257	18.886	1.48583	1	1.80273	1.96241	1.55569	1.83562	2.1016	2.19764	1	1.26078	1.91211	2.91929	3.66594	4.20799	4.97567	5.37102
1	12.9937	9.72911	7.59141	7.28817	5.32243	4.03792	5.2911	4.74151	3.27153	4.72537	6.69136	6.92801	9.66902	9.23021	23.6448	57.7069	1.53796	1	2.61323	1.53216	1.12471	1.55317	1	1	1.44477	1.26225	2.19095	3.00884	3.14851	3.94557	4.39473	5.8126
1.1	12.074	9.06509	7.75692	6.88734	5.45714	4.85343	5.20563	3.69291	4.3134	4.21438	4.12403	7.02947	7.33356	1	11.8752	142.725	1	1	2.88569	1	1.25705	2.07277	1	1	1.19989	1.85726	2.33921	3.15922	3.37953	4.2152	5.25617	5.61139
1.2	11.3956	8.95567	7.33731	6.45743	4.69109	4.8031	4.77629	3.88284	3.42054	3.80811	3.39499	6.77394	8.25401	7.11698	9.19513	335.743	1	2.95882	1	3.2534	1	3.25497	2.71939	2.32043	1	2.04873	2.10129	2.79072	3.23452	4.17613	4.88237	5.18603
1.3	11.5748	8.40222	7.43035	6.04454	4.09714	4.77851	4.76733	4.3918	3.79224	3.3596	6.27969	5.24873	3.01238	7.1347	4.52888	280.184	1	1	3.43968	2.27762	1.69529	2.25487	1	1	1.39585	2.10291	2.6323	2.99575	3.08385	4.04309	4.71519	5.17735
1.4	11.3178	8.54935	7.26069	5.8525	4.17572	4.693	4.17292	3.71078	4.17801	4.8474	3.86342	5.66646	6.46286	5.15914	1	3.85268	1	1	7.20608	1.73245	1.7941	2.07585	1	1	1	2.09994	2.82272	2.94492	3.00497	3.92429	4.90407	4.82807
1.5	11.5354	8.55374	6.51602	5.5638	4.78586	4.72945	4.86539	3.45746	3.46922	3.16825	5.12992	4.14368	3.78195	7.46718	195.366	200	1.00001	1	3.58502	2.33632	1	1.54042	1	1.95136	1.78542	1.97863	2.2021	2.66392	3.0628	3.82721	5.06039	5.13484
1.6	11.3701	8.40551	6.72897	5.62507	3.9969	4.2086	4.58542	3.82305	4.0165	3.55773	5.40744	6.61935	6.74095	5.49549	1	22.6481	1.57333	1	1.08714	1	2.43094	2.13562	1	1.8138	1.22324	1.73258	2.54679	3.11382	2.9401	4.06299	4.63837	4.35396
1.7	11.0445	7.56274	6.57266	5.31612	5.09386	4.80317	4.47418	3.93302	2.90156	4.38029	4.51052	4.34623	5.16257	1	1	2.2928	6.81864	1.7106	1.92064	5.92739	2.18668	2.01258	2.11085	1	1.20893	1.67934	3.06363	3.32014	3.69311	4.31657	4.04997	4.096
1.8	11.0246	7.85529	6.81105	5.23359	4.40628	4.15696	4.53933	4.26835	3.21584	3.9754	5.00752	5.8647	5.4347	1	401197000000	6.39416	1	1	3.65466	4.85912	1.3553	1.66677	1	1.30063	1	1.20288	1.95262	3.09339	3.16969	3.48995	4.10977	4.00549
1.9	9.65237	7.82999	5.89028	5.21915	4.83692	3.77321	3.89768	3.97313	4.14544	3.99601	4.4468	5.21725	5.10916	1.02194	1	6.22802	1.99948	1	4.15698	1.89094	1.25162	2.11808	1.09081	2.06704	1.57166	1.94342	2.11648	2.3724	2.70636	3.35757	3.95685	5.03235
2	10.5244	8.53401	6.65154	5.49627	3.55345	3.75782	3.33364	3.56779	4.08134	3.73693	3.86232	3.00936	5.11087	6.68446	1	1	1	1	4.76585	4.39978	1.11175	1.74899	1.87174	1.57597	1.02012	2.0636	2.32044	2.41443	2.87837	3.40683	3.86554	4.69019
2.1	11.5041	8.92317	6.84182	5.824	4.94442	4.00352	3.60057	3.74975	3.57865	4.34694	4.38309	4.76627	9.32361	11.4882	200	1	1	1.5343	5.05905	5.35605	1.89749	1.96695	1.85374	1.92349	1.72293	2.07894	2.1532	2.62207	3.67108	3.93355	4.38217	4.4368
2.2	11.0831	8.65677	6.84105	5.43389	4.95451	4.10926	4.17896	3.11301	4.14905	3.9402	4.42151	3.70788	9.32215	1159.81	258506	1	1	1.24622	3.2918	3.60999	1.3474	2.16474	1.06356	1.21383	2.08144	2.27312	2.48818	2.6007	3.40496	3.99898	4.20568	4.57417
2.3	10.6597	8.77952	6.74355	5.91309	4.20812	4.07505	3.55512	4.68448	3.55499	3.9671	6.36084	6.93801	4.45518	1	2134.39	1	1	1	1	4.45431	3.17207	1	1.12246	1.65833	1.80308	2.06144	1.9379	1.61973	3.65551	3.89209	3.83025	3.42371
2.4	10.842	7.88971	5.21986	5.71084	4.39213	3.7436	3.31265	4.27918	4.0165	3.79534	3.85837	3.13652	4.11306	729.581	1	1	1.11232	2.19066	1.21002	3.29418	3.4867	2.38481	1.69774	1.92169	2.35012	2.48554	2.07643	1.80873	2.88817	3.43804	4.19901	4.20097
2.5	11.2952	7.22282	5.62137	5.91197	4.8327	3.88968	3.22552	3.43109	3.7673	3.75734	2.54934	3.03333	4.25044	134.811	1	1	1.44237	2.13219	1.56193	2.44273	1.96747	1.31169	1.94853	2.25561	2.39277	1.87374	2.22824	2.6475	3.05092	3.94753	4.463	4.95293
2.6	10.8951	7.30712	6.02226	5.5213	4.03607	3.78488	3.59843	3.76486	2.70684	3.09578	2.05492	2.85947	1	389692	1	1	1.92989	1.84544	1	2.47141	2.52205	1.21971	1.00009	1.31229	1.89385	2.16042	2.2277	2.37609	3.36527	3.76097	4.56943	4.03835
2.7	9.67131	7.5225	5.4987	5.07296	3.90098	3.80204	3.51064	3.72042	3.14931	3.34067	2.08216	3.39132	1	1	1	1	3.04116	1.05108	1	1.5968	2.61587	2.33438	1	1.3551	1.80392	1.81669	2.29226	2.38514	2.81599	3.71593	3.94632	4.24238
2.8	11.2863	7.30687	5.73149	4.95065	4.93881	3.97216	3.62511	2.84639	3.2462	3.11822	3.64419	2.7268	4.06154	1	1	1	2.18	1	2.17371	2.49813	2.20557	1.61285	1	1.18222	1.7275	1.64313	1.92632	2.45289	3.05693	3.56251	4.77972	4.12979
2.9	8.82751	6.66849	5.9117	5.04224	4.97553	4.42688	3.48343	2.58827	3.14944	3.01834	2.80654	3.45925	1	1	1.44131	1	2.73434	1.63254	2.16058	1.96826	1.98222	2.28231	2.20282	1.1448	2.04837	1.78293	2.70838	2.66015	3.16332	3.14625	4.24188	4.27672
3	9.36523	7.54501	5.3977	4.54356	4.75926	4.03196	3.3364	4.17415	2.72707	3.29188	2.46103	4.55687	6.42646	1	1	3.24812	1.39691	2.39783	1.67641	3.8135	1.98794	2.26936	2.24367	2.66306	1.38559	1.71813	2.01338	2.82387	3.15741	3.5812	3.89725	4.96301
3.1	8.94509	7.08147	5.69234	4.57337	4.98664	4.333	3.54054	3.55596	3.41753	2.2039	2.75358	3.42773	7.62848	1	1	2.41754	1.63137	2.76099	1.89514	1.57732	1.277	2.91838	2.1067	1	1.48705	1.69333	2.01279	2.47512	3.07573	3.51002	4.22508	4.5191
3.2	9.16481	7.52985	5.75703	4.99089	4.60906	4.33056	3.24577	2.71998	2.57251	3.38045	3.55301	3.15918	5.99986	1	1	1	4.76253	2.17054	2.04685	2.15264	2.19393	2.14473	2.00964	1	1.37425	1.53854	2.10716	2.71203	2.83617	3.91281	4.09394	4.35309
3.3	8.63256	7.54093	6.54213	5.2392	5.00827	4.28608	3.73334	4.21134	3.31403	2.99347	3.79883	4.02967	1.21007	1	1	1	1	2.18924	1	2.03893	2.14136	2.41076	2.01335	1	1.45504	1.94132	1.98291	2.0159	2.64581	3.79283	4.4898	4.74649
3.4	8.6003	7.73034	5.83483	5.30974	4.66325	3.89409	3.51764	3.56176	3.22883	3.5503	5.86183	2.36753	1	1.00005	1	1	3.5515	1.75167	1.98126	1.65731	2.30493	1.79479	2.70081	1	1.59118	1.31373	2.14491	2.37044	3.102	3.57826	4.10031	4.39792
3.5	8.26753	8.63733	6.02184	5.94579	4.66388	4.20925	3.81628	2.47994	3.2201	3.81278	3.88193	2.72103	1.59067	5.45506	4.49037	2.93876	2.05495	2.61208	2.53359	2.31752	3.12023	2.72574	1	1.26445	1.76234	1.50499	2.00632	2.29047	3.49614	3.91003	4.25245	4.60067
3.6	7.58394	7.70374	5.34284	5.2836	4.72812	4.3305	3.38086	3.49025	3.36779	4.67062	3.0713	4.54944	1	11.5456	3.02868	1	3.63405	2.06757	1.00297	3.0521	3.59585	2.21345	1.82664	1.2144	1.93128	2.05847	1.98797	3.14115	3.79963	3.84212	4.43988	4.24075
3.7	8.38492	7.74993	6.46695	5.91848	5.12332	4.42308	3.64472	3.85946	3.56534	3.15897	3.96721	4.86692	1	1	1	1	1	2.42841	2.27179	1.27687	2.84817	1.65095	1	1	1.45661	2.08887	2.65496	2.58616	3.51459	3.71933	4.3305	4.43418
3.8	8.50816	8.00472	5.82531	5.15299	4.93174	4.92575	4.06896	3.16079	4.02403	3.01367	3.28986	1	1	1.78947	1	1	1	2.06603	2.06866	4.18955	3.22429	2.66633	2.94828	1.03281	1.61745	1.98699	2.35383	2.92113	3.3267	3.99044	4.23488	5.05277
3.9	8.17882	8.14865	6.30303	5.85671	4.0463	4.45688	4.17585	3.56367	2.59112	3.76935	3.55553	5.67023	1	312.417	1	1	5.10873	2.36871	3.34615	3.08212	4.73458	2.80298	1	1.47219	1.48793	2.05279	2.04077	2.95545	3.08743	3.95566	4.34246	4.6204
4	9.20866	7.54334	5.1713	4.95589	5.64924	3.84658	3.69819	2.9141	1.75697	3.90065	3.60516	1.00415	4.47154	1.00001	1	1	1	1	1	3.46478	2.79009	1	3.15794	1.41289	1.9447	2.57994	2.9425	2.69986	2.55751	3.46931	4.88468	4.53658
4.1	8.22331	7.74081	5.69928	4.38327	5.65484	4.2499	3.15031	3.21559	2.34167	3.49174	3.89879	2.60486	5.74723	199.026	1.53823	7.5424	3.82964	2.8722	1.63787	1	2.35923	2.4146	1	1	1.53225	1.79977	2.05875	2.70384	3.23731	3.98529	4.78451	4.86632
4.2	8.51708	8.18291	6.85379	3.94337	5.10878	2.93229	2.57618	2.4948	3.08003	3.96129	3.55314	2.98703	5.27267	1.66195e+06	1	1	1	1.83742	1.00002	1.79947	5.31815	2.90059	2.23393	1.09233	1.37372	1.89328	1	2.77747	3.4275	3.72644	4.28571	5.14748
4.3	8.85021	8.64058	7.06527	5.14403	5.0448	4.44951	3.62775	3.32307	3.3182	3.13466	4.24547	4.14038	2.73355	14273.1	7.01029	5.06752	3.87196	2.06815	1	2.02358	2.97876	4.103	1	1.363	1.26747	2.11989	1	3.18213	3.54363	4.05242	4.46105	4.12813
4.4	9.47121	8.02948	6.53692	5.39355	4.23652	4.81262	3.01826	4.15398	4.0496	3.86129	3.88265	4.65923	4.8994	15.9732	81.9253	1	1	1.58901	1	2.46799	2.96077	5.28231	1.11082	1.68725	1.88508	3.04464	1.80659	2.94498	3.58629	4.02474	4.7899	5.15785
4.5	9.86009	8.36814	7.02449	4.76457	4.39535	4.63206	4.35835	3.44702	3.1574	3.69073	4.57973	3.45978	4.69199	496.061	475.219	1	1	1	1.31543	6.78356	5.02023	3.62694	2.8455	1.16793	1.69155	3.10522	1	3.13581	4.39291	4.31232	5.46354	4.86359
4.6	10.1405	9.1699	6.87757	5.69235	4.49041	4.0843	4.17115	2.99765	3.99514	4.36037	3.4719	4.93136	5.56576	9.2446	101.813	8.6455	5.50752	1	5.40701	6.5854	4.7799	4.90238	2.40151	1.30988	1	3.18628	3.1085	3.12283	4.07003	4.051	5.06489	5.74196
4.7	10.7302	9.23348	6.71081	5.17256	4.03784	3.51467	4.65177	2.03388	3.58673	3.45572	3.72945	3.98358	3.80339	8.56919	1	64.2366	6.24674	6.44041	3.59392	1.66379	1.75835	1.73726	1.90246	1.00026	1.13122	2.35525	2.53678	2.83695	3.61153	4.67198	5.05686	5.44279
4.8	10.7809	9.55656	6.65742	5.55809	4.44963	3.81544	4.51128	3.72351	3.18124	2.46725	3.68905	4.21787	4.88863	7.31536	1	5.93013	105.947	1.09547	6.8387	4.05941	2.36257	2.87821	2.30022	1.0672	1.35776	1.34287	2.43099	2.10479	3.93752	5.18534	5.37816	6.01379
4.9	11.2284	9.71641	7.39251	5.68606	4.9685	4.45679	3.33611	4.65597	3.518	4.2682	4.45891	4.36325	3.8146	6.15384	1.49667	9.74898	1	2.49535	5.72506	5.07631	2.6308	2.33385	1.90626	1	2.21158	2.02139	2.65803	2.89099	3.76675	4.58805	5.25178	5.53366
5	11.0501	9.83825	7.1184	6.10055	4.57604	3.8159	4.39715	4.36266	3.48704	2.86215	2.51689	3.18432	2.88616	7.23355	6.67961	9.6299	1.00001	4.07679e+06	5.58843	1.39759	3.55941	4.02135	3.19033	1	1.51623	2.18658	2.47083	3.1133	3.90331	4.67335	5.32579	6.40393
5.1	11.2335	9.64251	6.76079	5.94751	4.9972	4.76764	4.46325	3.21248	3.35863	3.44035	3.44151	4.39896	4.4098	5.4378	6.40643	9.39095	8.71997	1	1.60731	2.17732	4.96515	2.43831	2.44507	3.12204	1	1.97391	2.06898	2.87676	4.36747	4.70832	5.09503	5.7789
5.2	11.7538	10.3499	7.20906	6.12622	5.35543	5.11301	4.57692	3.52295	2.96114	3.61462	3.48907	3.91465	4.82095	6.55512	6.48135	8.28681	4.36171	4.09726	319.145	3.91124	1	8.44552	2.99682	2.88682	1.04787	1.44291	2.72631	3.0117	4.43074	4.77274	5.29946	6.95115
5.3	13.3035	11.1269	7.98518	6.95659	5.61417	5.02945	4.65458	4.70199	3.64639	4.19128	4.31383	2.99643	2.91445	5.85716	7.45583	7.01606	9.99098	3.23219	7.78566	351.448	1	1.05765	6.32801	1.65267	1	1.19562	2.56988	2.9943	4.52065	4.3582	5.25134	7.68783
5.4	13.6712	11.1931	8.20306	6.94342	5.99112	5.67418	4.98575	4.83236	4.2381	3.40973	4.58823	4.39077	3.0617	4.13247	7.36479	4.75125	7.04846	6.70438	8.95316	6.77882	313.094	11.4537	8.9281	2.29304	1.9514	1	1.11775	3.10111	4.34639	5.40882	5.44369	7.15575
5.5	13.4293	11.9244	8.33753	7.00045	6.27848	6.05503	5.73219	5.35756	4.15466	3.53585	4.52599	3.44366	3.69295	3.82	4.31189	5.37611	5.68564	6.82728	8.11182	9.56355	6.21436	1.13986	2.12277	4.84309	1.03428	1.00018	1.5821	2.42678	4.06485	4.41672	5.95548	7.20153
5.6	15.318	12.7851	9.05853	7.01821	6.7114	5.79147	5.67562	5.59022	4.57497	4.37457	4.20622	3.19091	4.80979	4.66017	4.85702	4.56984	5.97132	6.62972	7.29331	8.54466	9.25723	3.25257	1.00001	1.00001	2.04837	3.30637	1	1.83405	3.10715	4.19532	5.2219	6.9739
5.7	15.6433	12.1225	8.81025	7.70866	6.68413	5.53188	6.10535	5.75468	4.66502	3.99305	3.88353	4.37935	4.53379	5.24749	5.36737	5.37651	6.06283	6.0037	7.39161	7.76701	8.43706	9.89176	4.31389	1.00224	1.00027	1.00003	3.01577	1	2.73244	4.36431	5.81347	7.4225
5.8	14.6604	12.7595	8.4523	7.84071	7.22917	6.89389	6.16731	5.49445	4.98855	4.38364	4.20281	4.70156	5.0095	5.31948	5.59615	5.5415	6.11401	6.07018	6.77141	7.11143	7.93114	8.53064	9.35109	1.00002	328.549	1	3.0167	2.75905	1.48162	3.9903	5.27607	7.77834
5.9	15.481	13.8027	9.45132	8.30847	7.28142	6.94535	5.65317	5.28057	5.12845	4.30456	4.7961	4.90073	6.69735	5.8014	5.1354	5.68168	7.21942	6.2119	7.61327	6.81131	8.65364	9.92256	9.42534	3.73335	5.95236	364.159	1	1.67259	2.86027	1.19271	4.83614	6.65381
6	14.7614	11.8005	9.0465	8.31736	6.95905	6.38016	5.95981	5.19346	5.38199	4.68685	4.83597	5.69722	5.48589	5.85387	5.40704	5.90925	6.42617	7.20408	7.33663	8.00764	8.69718	8.5626	10.5315	3.35012	5.07709	1.00059	594542	1	2.39816	1	2.71721	4.82867
6.1	13.4679	11.9943	8.24978	6.81534	4.35472	5.99689	3.71946	4.14054	4.58181	4.84009	5.03292	5.75613	6.88267	7.756	7.14844	8.03043	8.32464	9.33817	10.1921	9.45631	9.66025	10.8228	11.6656	12.754	4.03958	4.04273	334.332	1.00001	2.45215	2.55203	1.69823	5.94709
6.2	13.3127	10.6094	6.83025	5.31001	4.92461	4.31108	3.60431	4.30892	4.45473	5.31099	5.97392	6.7285	7.47049	8.1869	9.14107	9.95708	9.43343	9.89162	11.1585	10.4747	11.0488	11.9746	14.2066	3.64226	4.56081	3.89304	19.6565	1.0032	1.28518	3.2712	4.03723	3.95167
6.3	11.0716	8.99014	5.41199	4.36208	3.65424	3.66457	3.11973	3.86843	4.70938	4.93966	5.35842	6.62635	7.67829	8.55883	9.73953	11.0143	11.2178	11.6291	12.1634	12.7281	13.8245	14.2274	15.0106	14.6897	14.8624	21.4799	310.302	21.479	1	1.8432	2.37079	1.8575
6.4	7.80519	5.70245	5.37162	4.10796	5.3392	4.75317	4.18869	4.05405	4.59572	4.60531	5.41997	7.04149	8.22783	10.0494	10.2343	10.4413	12.0824	13.7843	15.7468	3.41677	14.2744	14.0715	3.72233	3.86929	1	323.431	25.0167	1.00003	2.36805	3.03799	3.1548	2.02495
6.5	5.96626	4.87135	3.409	4.97302	5.10815	5.84419	4.77188	4.27858	3.89849	4.68598	5.54718	7.05663	8.49463	10.1089	11.5313	11.9	12.8307	13.7765	15.0775	16.0608	17.2941	17.7518	3.39488	3.93336	1.00003	26.9581	30.8935	38.0454	1.45786	2.36509	1.03357	2.60063

## Sheet: Fig.4d
Green			Red			Blue
tau, ms	I0, pA		tau, ms	I0, pA		tau, ms	I0, pA
0.05942	146.904		0.07773	163.135		0.45678	-17.9353
0.06588	140.533		0.08227	154.56		0.50473	-24.3886
0.05554	170.562		0.07696	168.188		0.44018	-21.3303
0.05035	195.578		0.08282	159.56		0.50958	-19.3459
0.05638	162.397		0.08775	149.945		0.43905	-23.7461
0.05797	156.801		0.08639	147.511		0.57722	-25.2332
0.06929	149.847		0.08836	165.121		0.2058	-31.383
0.06783	158.644		0.08669	164.505		0.4003	-29.0899
0.09071	114.529		0.08795	167.705		0.50806	-28.3123
0.0646	169.6		0.09054	135.732		0.63399	-29.6475
0.06774	141.293		0.1036	124.015		0.46455	-29.1201
0.07425	100.545		0.09502	146.947		0.49045	-27.585
0.07512	92.5431		0.08693	164.391		0.60339	-24.1518
0.09032	81.7489		0.09023	162.771		0.32445	-24.2003
0.12812	61.5707		0.09381	156.018		0.49417	-21.8655
0.16761	46.6329		0.09223	154.012		0.58987	-30.5711
0.06941	134.129		0.08853	156.013		0.55738	-33.928
0.08048	120.654		0.09178	141.437		0.41136	-29.858
0.07673	130.667		0.1034	157.058		0.45731	-32.3858
0.07136	156.454		0.0886	168.712		0.52701	-29.1712
0.07749	137.574		0.11328	129.711		0.4534	-32.996
0.08728	114.412		0.10678	141.046		0.46699	-33.2282
0.08356	124.855		0.11179	130.605		0.42387	-25.1587
0.08236	137.04		0.10911	135.717		0.48245	-32.1167
0.07837	143.262		0.11584	115.462		0.44348	-35.7794
0.07245	151.602		0.11628	112.565		0.48173	-39.4024
0.08474	94.0464		0.12096	109.47		0.46825	-34.873
0.08337	92.2095		0.13186	105.099		0.49687	-38.8476
0.09426	62.5051		0.11926	116.953		0.59996	-37.3409
0.11123	64.4756		0.11753	111.994		0.47213	-38.7028
0.17536	44.6062		0.12227	116.78		0.57176	-43.5598
0.20528	40.005		0.10859	134.057		0.5084	-38.1604
0.1056	81.2481		0.12161	118.66		0.41932	-41.6437
0.09278	98.6426		0.11741	126.332		0.42838	-42.5198
0.10216	91.2895		0.11299	122.498		0.43815	-41.4527
0.11336	85.7679		0.10558	131.752		0.34266	-40.3186
0.11585	81.6903		0.10142	140.772		0.41481	-40.9567
0.12182	80.7884		0.09861	142.824		0.55717	-39.675
0.12196	81.587		0.0932	147.827		0.45178	-36.1493
0.12766	79.6872		0.09276	151.439		0.37505	-40.9306
0.12284	90.3258		0.08906	165.414		0.35676	-35.7914
0.1135	94.9106		0.0905	148.146		0.36773	-39.1664
0.11831	78.6553		0.08902	152.553		0.47374	-34.1371
0.10581	86.3746		0.08508	164.376		0.53426	-56.3023
0.11054	70.2199		0.07517	170.416		0.53945	-61.2388
0.12122	53.8405		0.07315	178.584		0.58902	-71.0976
0.14641	45.9844		0.07446	168.337		0.51321	-75.02
0.18477	39.7911		0.06528	185.617		0.45396	-51.4349
0.18616	44.8859		0.06393	197.44		0.4457	-50.2548
0.29334	32.0153		0.06821	169.158		0.47468	-48.7113
0.11722	58.4246		0.09241	130.524		0.4976	-47.3735
0.11649	68.7996		0.10718	129.689		0.49668	-48.5331
0.10199	81.4429		0.10278	129.797		0.37026	-45.3158
0.10261	85.0755		0.11031	129.58		0.54745	-48.0118
0.1042	86.3495		0.11166	132.492		0.33918	-42.7496
0.1059	86.2858		0.11902	128.161		0.52563	-37.2115
0.10968	86.8277		0.11697	140.396		0.45503	-43.0962
0.11376	80.3453		0.11691	139.444		0.43096	-58.0683
0.13135	72.9891		0.11897	135.767		0.51246	-67.0736
0.13316	80.1018		0.13223	112.195		0.55133	-61.1534
0.13721	79.8458		0.1273	128.315		0.48378	-66.8671
0.14375	75.6438		0.12771	114.841		0.63453	-67.2189
0.14402	77.6273		0.11718	126.594		0.51989	-66.7241
0.14285	74.9657		0.11207	147.038		0.44334	-83.8463
0.14249	71.252		0.11552	150.527		0.37551	-60.9919
0.12972	78.4395		0.1139	151.326		0.59268	-64.6146
0.12754	67.6275		0.12675	134.837		0.3203	-32.1891
0.12036	65.2717		0.13845	129.506		0.56009	-67.4614
0.12023	57.9861		0.13685	132.265		0.63627	-75.9976
0.14673	35.5063		0.13293	135.576		0.58041	-83.007
0.18832	39.4396		0.13686	125.462		0.48044	-75.0591
0.22925	31.872		0.14996	117.007		0.55461	-83.5268
0.24343	34.6721		0.13254	137.074		0.42551	-85.1112
0.20109	31.7888		0.14121	123.151		0.41793	-85.7362
0.16078	38.9072		0.1328	121.1		0.52802	-82.8816
0.16465	46.8141		0.13261	117.264		0.55435	-79.5121
0.15343	53.935		0.12936	115.335		0.57887	-81.1602
0.14542	56.5806		0.11578	139.587		0.48819	-85.2189
0.13865	61.7951		0.12981	120.705		0.62846	-83.6067
0.14527	64.1406		0.12903	123.521		0.56743	-71.7193
0.13535	74.7885		0.12493	129.959		0.51779	-78.6939
0.14344	71.2702		0.12272	129.645		0.61826	-72.5591
0.16917	59.7		0.13257	116.726		0.51422	-70.4822
0.18356	59.3377		0.12919	125.335		0.53048	-73.7203
0.18673	60.2239		0.12221	139.961		0.59117	-52.0512
0.17812	59.0511		0.11573	146.558		0.45217	-49.2426
0.16691	62.8578		0.12454	111.206		0.3309	-38.265
0.15927	62.8349		0.1195	131.511		0.41361	-42.3386
0.149	59.833		0.10905	145.484		0.63381	-52.5225
0.14961	59.201		0.1083	145.769		0.41112	-57.2959
0.13833	56.184		0.10464	142.741		0.59604	-59.2186
0.13734	52.6568		0.10292	140.041		0.53843	-66.3403
0.1437	44.1954		0.10164	144.929		0.48811	-64.807
0.22964	28.3121		0.10371	138.476		0.47553	-65.8875
0.20306	33.3319		0.09662	147.964		0.4762	-65.4114
0.27365	24.9683		0.08987	152.648		0.5054	-70.5589
0.18729	39.8757		0.08934	145.474		0.57717	-73.2267
0.19577	35.5645		0.08386	162.706		0.59547	-73.1464
0.17733	35.8997		0.07822	169.799		0.51456	-76.4142
0.2365	35.8281		0.08249	140.992		0.48459	-77.583
0.17402	47.4368		0.13869	91.9122		0.48101	-79.026
0.16994	46.664		0.13173	95.6415		0.43992	-82.3885
0.17172	50.8442		0.12892	99.9069		0.4851	-87.0122
0.17716	54.5174		0.13629	94.848		0.40233	-88.9243
0.16126	63.1908		0.13458	103.998		0.53369	-90.4894
0.16955	62.1906		0.13773	108.381		0.46287	-85.4539
0.18878	59.9349		0.15347	94.6143		0.55045	-92.4911
0.18582	58.8218		0.14861	96.5308		0.60859	-82.3552
0.19558	57.0397		0.15215	96.5078		0.56088	-87.6941
0.19883	51.3828		0.14682	97.5353		0.58203	-85.8192
0.17624	57.229		0.16977	90.9528		0.59055	-85.9784
0.16515	58.6899		0.15034	101.298		0.51511	-87.9688
0.17267	52.9751		0.14616	101.068		0.4858	-84.7619
0.18077	50.1888		0.14618	113.47		0.47873	-77.2092
0.14506	55.2495		0.14829	120.06		0.50327	-77.585
0.14398	48.2398		0.19158	90.1113		0.48714	-77.9016
0.15674	40.6866		0.17789	100.549		0.38761	-71.7121
0.16675	30.01		0.16605	99.956		0.55563	-83.2028
0.23196	27.657		0.18186	98.2268		0.52818	-81.951
0.27288	29.1405		0.17447	98.695		0.47172	-84.9642
0.21039	35.2016		0.16916	102.092		0.32845	-86.4567
0.17111	42.5011		0.18526	98.1252		0.32204	-80.9771
0.19752	25.5207		0.17567	97.4196		0.31385	-73.1786
0.1541	41.9607		0.1737	101.19		0.42458	-73.5872
0.1754	37.0752		0.15286	113.529		0.49471	-49.6773
0.20368	33.3061		0.17138	98.2677		0.45734	-55.032
0.18215	43.6051		0.16606	102.791		0.50661	-46.8171
0.16912	52.0488		0.18717	87.4424		0.59462	-54.3668
0.17395	56.2106		0.15463	97.7595		0.61773	-63.303
0.19975	49.6554		0.17166	92.4963		0.47299	-61.4723
0.18314	51.5972		0.15865	104.484		0.51641	-61.492
0.189	54.3225		0.19337	84.8806		0.44146	-60.9478
0.1921	55.8988		0.17546	91.3432		0.52298	-72.6178
0.20976	54.4864		0.1459	104.99		0.45642	-64.4321
0.22167	51.5941		0.14154	119.365		0.42749	-71.7232
0.21849	51.4707		0.15298	102.351		0.4759	-69.995
0.21484	47.6702		0.14236	108.744		0.3799	-76.3371
0.20057	48.6348		0.1454	96.9994		0.35427	-77.3857
0.17445	53.6725		0.14901	97.9266		0.45411	-73.6321
0.17619	49.4441		0.15021	83.2895		0.39265	-82.9963
0.16379	48.7524		0.13527	101.829		0.32641	-79.2233
0.16215	44.2512		0.14048	100.732		0.51213	-74.2677
0.17689	38.143		0.14791	94.4013		0.47248	-79.0974
0.16779	35.0583		0.13871	94.119		0.43095	-83.3806
0.26886	28.3365		0.12523	98.6492		0.46442	-84.8049
0.27745	22.2213		0.12191	100.904		0.4019	-91.8129
0.32054	24.2144		0.11994	97.7942		0.51602	-93.0603
0.23874	30.4192		0.11039	105.012		0.4816	-88.2473
0.20956	32.2788		0.14519	81.1901		0.44878	-97.7936
0.24297	21.8183		0.15486	79.6656		0.44889	-100.565
0.15123	33.6518		0.16544	73.2435		0.43625	-91.6264
0.19724	28.8186		0.17087	75.4462		0.51912	-101.705
0.2274	31.1476		0.17973	74.0669		0.36922	-99.2101
0.17379	37.5816		0.17778	79.8471		0.49668	-92.0704
0.17818	44.7248		0.18811	74.1354		0.49682	-90.8515
0.20686	40.878		0.19107	71.808		0.47457	-89.0136
0.21762	41.6901		0.1916	72.2899		0.50431	-85.5826
0.27715	39.2787		0.18194	85.5955		0.46622	-85.9348
0.2109	46.9082		0.1717	85.9288		0.49843	-81.973
0.23745	46.0807		0.18403	85.7894		0.50303	-93.6248
0.22922	49.9636		0.16912	97.6202		0.37665	-95.0327
0.21268	44.7781		0.17511	90.2901		0.42484	-81.3708
0.20694	45.898		0.16915	91.5823		0.49001	-85.274
0.18665	47.7301		0.18112	86.3872		0.33985	-85.4059
0.17888	42.9148		0.19712	85.0142		0.48573	-85.5089
0.17377	43.2309		0.20199	80.2159		0.55353	-67.04
0.182	39.0304		0.19832	71.9094		0.3217	-80.3825
0.18937	35.0643		0.22009	73.6429		0.3942	-80.466
0.19255	31.2254		0.21866	73.7569		0.41135	-73.9003
0.24151	26.6502		0.20037	84.7847		0.37622	-68.7167
0.23208	25.281		0.19087	81.5539		0.40472	-60.0544
0.2585	23.9052		0.18833	73.806		0.48333	-55.5765
0.24667	27.0638		0.16819	82.26		0.3668	-48.8058
0.23372	25.6028		0.18926	82.0089		0.38912	-47.1392
0.20813	33.7584		0.16896	89.8041		0.42775	-61.7699
0.2503	39.216		0.19406	74.7115		0.63069	-63.2025
0.24069	35.0193		0.17074	78.1117		0.47853	-62.1212
0.21436	33.6277		0.20178	68.5898		0.39691	-62.9249
0.20046	33.7112		0.22814	63.4144		0.37194	-65.8071
0.19499	33.3336		0.25359	64.0102		0.36751	-67.2695
0.18581	32.2069		0.1944	80.0033		0.34786	-78.6269
0.21825	28.0079		0.18541	84.3106		0.34255	-73.2989
0.22448	25.1028		0.20988	79.389		0.33235	-80.1471
0.21234	22.4891		0.17567	79.7484		0.31653	-91.16
0.21759	24.8863		0.19333	76.0407		0.35833	-87.3686
0.25651	21.019		0.17992	76.1487		0.33381	-88.1719
0.20006	28.6728		0.17587	77.431		0.33957	-94.7729
0.22859	29.3755		0.16392	78.6219		0.37539	-86.5463
0.22812	29.6717		0.16814	75.307		0.32115	-92.3141
0.23231	29.4379		0.16323	71.1545		0.30119	-94.1724
0.21336	29.4028		0.18788	61.2315		0.32327	-93.7217
0.20661	27.7944		0.18325	67.2267		0.42151	-83.4668
0.18829	27.4528		0.21317	61.3416		0.41418	-94.3536
0.20244	24.0656		0.24407	63.236		0.38138	-95.0874
0.21714	23.8446		0.23948	64.7468		0.38451	-104.399
0.2134	22.1045		0.20895	69.5047		0.61739	-105.161
0.2575	27.7261		0.25019	67.4959		0.55287	-106.527
0.23794	29.4159		0.19631	76.3083		0.37771	-98.3078
0.2085	29.1134		0.22695	64.5302		0.42086	-104.664
0.20678	28.7876		0.20674	72.8965		0.41926	-105.877
0.19869	28.2267		0.28142	69.9144		0.40768	-103.179
0.16739	33.2883		0.20225	77.7432		0.37592	-112.269
0.18662	24.5315		0.20184	79.5269		0.35412	-103.442
0.1845	26.3372		0.23764	72.9679		0.40402	-103.511
0.18027	24.4802		0.22768	73.6703		0.36873	-99.7218
0.22834	26.9029		0.20692	76.1089		0.49606	-102.569
0.2127	29.6421		0.24777	77.0042		0.42186	-91.8
0.20405	29.1615		0.25635	74.0443		0.43659	-94.3525
0.17552	32.0135		0.20248	84.0601		0.31835	-101.384
0.17373	32.5097		0.20098	82.8015		0.38667	-105.768
0.14862	38.8902		0.21012	79.6162		0.34233	-99.7806
0.15091	32.4704		0.20054	78.8557		0.33836	-100.275
0.14202	34.44		0.21696	73.5964		0.37039	-89.0321
0.14171	31.2878		0.19967	80.5268		0.36984	-95.9651
0.19962	31.3031		0.21444	76.6328		0.36004	-97.8309
0.18229	34.1236		0.21441	69.679		0.31425	-105.054
0.14529	37.9999		0.2115	75.2011		0.33956	-95.344
0.13386	44.3258		0.19519	80.7871		0.3189	-93.7896
0.13024	40.6845		0.20277	78.9107		0.32022	-83.6116
0.12154	43.0367		0.24714	68.219		0.35249	-90.53
0.11772	39.2669		0.17701	80.1473		0.47511	-74.1497
0.17237	38.9803		0.17684	75.6328		0.3459	-80.0839
0.17083	38.1344		0.19574	73.5174		0.3212	-69.9873
0.12893	50.8914		0.19822	74.6468		0.34761	-64.1013
0.12215	54.4199		0.23604	68.8273		0.33204	-60.32
0.11684	53.7078		0.22751	69.5779		0.33397	-56.2413
0.09951	59.1126		0.2227	64.882		0.32246	-46.5446
0.09892	54.901		0.24766	60.1208		0.41207	-43.7794
0.17869	36.1672		0.22474	61.6462		0.54524	-41.059
0.19473	37.1279		0.20127	64.3477		0.26326	-78.353
0.18494	36.2323		0.21853	57.9072		0.29189	-76.3508
0.13989	47.2389		0.20011	58.5878		0.26084	-79.3934
0.1094	63.2159		0.24765	52.5415		0.27829	-83.1646
0.10267	66.9126		0.20604	64.1584		0.25555	-86.2049
0.09771	63.8703		0.2082	58.8018		0.26787	-89.8635
0.08672	68.776		0.20927	61.9393		0.29964	-82.5363
0.18599	31.4447		0.21308	60.2478		0.27278	-98.19
0.18046	36.8223		0.21144	66.7689		0.31761	-88.4858
0.176	40.3394		0.23761	66.1267		0.2959	-93.5716
0.16923	38.5942		0.2082	66.2287		0.30917	-96.9163
0.12453	55.5086		0.24056	59.4483		0.32427	-98.0137
0.10043	69.9389		0.26503	59.6219		0.33278	-97.2127
0.09079	73.9758		0.26611	64.2854		0.3265	-107.831
0.09577	71.4999		0.24978	63.2071		0.34012	-112.42
0.08403	79.7819		0.24335	67.2804		0.27077	-123.779
0.16356	40.1171		0.2454	69.8477		0.31549	-97.8399
0.13852	50.0206		0.26712	66.8162		0.3695	-87.246
0.15561	48.2697		0.25709	65.7662		0.34742	-96.0562
0.12013	61.2503		0.26421	65.7668		0.2724	-123.246
0.10601	70.1958		0.26302	65.1123		0.29369	-120.762
0.08914	81.0317		0.25175	64.8071		0.27356	-124.11
0.08276	97.9688		0.22589	78.6643		0.34624	-109.709
0.07794	93.8714		0.24802	69.3377		0.32777	-106.978
0.16474	41.2873		0.23079	71.5147		0.29715	-115.284
0.16098	42.1879		0.23092	70.6967		0.35512	-114.825
0.13881	55.8053		0.23331	69.6553		0.32713	-109.846
0.10709	74.265		0.2568	66.8675		0.31612	-119.808
0.1011	78.4748		0.23757	67.6571		0.31672	-114.904
0.08599	89.895		0.23092	68.6729		0.32513	-111.742
0.07255	126.682		0.22609	69.2593		0.35259	-98.5246
0.07259	109.325		0.20301	72.364		0.37796	-101.677
0.13529	40.7702		0.22437	68.9049		0.32237	-114.011
0.13135	56.7731		0.25997	56.9269		0.28603	-117.776
0.1363	57.2736		0.2353	61.0453		0.26318	-127.111
0.09812	90.6904		0.34103	57.9291		0.28453	-110.131
0.08962	96.026		0.22474	66.5769		0.3006	-101.196
0.08221	103.826		0.20779	68.187		0.32389	-99.6785
0.06351	164.718		0.21589	65.4725		0.39101	-89.623
0.06632	143.626		0.24484	61.2521		0.3089	-110.643
0.14062	45.327		0.28452	58.3651		0.29176	-100.957
0.14681	48.7527		0.26209	56.4652		0.2822	-113.094
0.12488	66.3163		0.22438	60.2454		0.27884	-106.716
0.10575	81.3012		0.26206	58.0457		0.22764	-127.883
0.09547	91.5352		0.20975	57.4639		0.2457	-109.585
0.07857	113.607		0.20937	59.4574		0.27689	-96.8101
0.06226	170.519		0.23964	53.2719		0.25397	-90.2173
0.12609	50.6579		0.20553	61.7013		0.26548	-91.6731
0.11556	65.5042		0.21808	57.6166		0.25619	-83.7754
0.11498	70.4202		0.2235	61.2037		0.22897	-90.0481
0.10352	88.3202		0.2203	64.683		0.2257	-89.9353
0.09051	112.909		0.25656	52.928		0.22121	-86.1303
0.07234	133.169		0.29997	54.6622		0.23008	-72.4995
0.11722	52.9207		0.23929	62.9889		0.24601	-61.4787
0.10078	68.819		0.28128	58.6578		0.32184	-45.5798
0.11679	63.2944		0.28485	55.931		0.36597	-39.7716
0.0924	94.1017		0.27585	54.8283		0.23087	-84.3924
0.08351	121.066		0.28707	55.0206		0.22499	-86.4031
0.07029	156.647		0.29972	51.4038		0.22354	-90.3037
0.10694	50.4901		0.28244	53.7289		0.2314	-93.2505
0.1061	59.6224		0.30809	50.1533		0.22031	-97.4963
0.09495	81.5504		0.26786	54.6144		0.23615	-97.218
0.08572	107.266		0.28428	50.6734		0.25519	-99.0452
0.07039	151.28		0.26204	56.0877		0.23764	-99.0167
0.07841	117.401		0.29578	52.79		0.25345	-108.93
			0.27437	55.0657		0.23724	-112.88
			0.24576	57.3124		0.23946	-111.612
			0.23947	55.2851		0.24734	-112.839
			0.2704	51.123		0.25482	-112.393
			0.31743	50.0311		0.26129	-110.914
			0.27565	54.8653		0.24612	-115.124
			0.33132	49.5448		0.23167	-122.554
			0.23974	55.0332		0.28654	-97.8696
			0.22742	52.7707		0.29783	-96.4656
			0.22405	52.9821		0.29353	-100.86
			0.2277	50.9216		0.25422	-127.644
			0.28122	41.3035		0.25006	-127.093
			0.31638	44.7463		0.25693	-121.045
			0.28061	44.0754		0.29086	-113.69
			0.34316	44.803		0.25332	-123.155
			0.24073	53.3744		0.26589	-120.706
			0.33359	45.6449		0.26911	-125.705
			0.07006	168.826		0.2807	-124.192
			0.05782	204.297		0.31784	-105.348
			0.07107	170.833		0.27924	-121.573
			0.05633	216.324		0.2849	-121.329
			0.06662	190.748		0.25557	-127.806
			0.06807	203.837		0.26366	-124.344
			0.06728	211.339		0.27947	-119.759
			0.04656	311.842		0.25575	-124.879
			0.03709	499.306		0.26027	-111.308
			0.05087	252.148		0.26887	-116.544
			0.03997	393.298		0.2506	-125.026
			0.03237	567.313		0.2528	-122.1
			0.04656	306.831		0.28824	-110.811
			0.02628	781.174		0.25092	-118.24
						0.26835	-109.355
						0.24677	-129.639
						0.24846	-110.647
						0.23189	-122.549
						0.24685	-111.899
						0.21404	-119.749
						0.19285	-129.617
						0.21796	-114.086
						0.21398	-101.924
						0.21239	-97.1272
						0.20952	-94.4381
						0.22945	-78.96
						0.18488	-88.3241
						0.22641	-65.4846
						0.23836	-58.1189
						0.22913	-54.9627
						0.25061	-47.1293
						0.17597	-104.76
						0.19724	-104.501
						0.18105	-109.592
						0.18428	-113.332
						0.18256	-117.22
						0.19175	-114.229
						0.17905	-122.066
						0.19552	-120.187
						0.21336	-117.857
						0.20098	-131.166
						0.22755	-114.949
						0.19025	-141.426
						0.20482	-136.173
						0.21208	-136.984
						0.20391	-135.78
						0.19761	-146.249
						0.21559	-125.056
						0.24692	-110.364
						0.24332	-113.676
						0.25273	-112.762
						0.2587	-120.67
						0.2282	-139.818
						0.23777	-135.943
						0.26108	-115.475
						0.23815	-113.071
						0.22406	-128.399
						0.21885	-144.467
						0.2534	-130.721
						0.20922	-145.925
						0.23574	-139.271
						0.25659	-127.417
						0.23668	-144.271
						0.24426	-131.968
						0.22273	-148.256
						0.24388	-128.168
						0.23516	-130.201
						0.22523	-132.697
						0.23092	-135.115
						0.23613	-124.793
						0.23028	-134.285
						0.20472	-141.604
						0.20901	-141.693
						0.23333	-123.973
						0.22416	-130.465
						0.20877	-130.196
						0.18303	-153.058
						0.19744	-139.155
						0.19775	-138.956
						0.18594	-130.839
						0.19041	-135.679
						0.18777	-125.65
						0.19627	-117.585
						0.1887	-116.583
						0.19043	-100.927
						0.1837	-88.7234
						0.16791	-100.652
						0.1915	-87.9646
						0.17201	-81.8487
						0.18954	-65.038
						0.20678	-50.7863
						0.36802	-41.5401
						0.19141	-99.1641
						0.14313	-148.305
						0.13739	-152.436
						0.15772	-133.17
						0.17271	-126.329
						0.16471	-133.814
						0.16214	-145.15
						0.16469	-140.836
						0.1776	-134.007
						0.18618	-131.295
						0.17204	-145.325
						0.17821	-130.814
						0.19283	-137.504
						0.19315	-137.04
						0.20712	-125.569
						0.19475	-142.431
						0.22968	-117.038
						0.24414	-116.351
						0.24966	-122.767
						0.19871	-143.386
						0.21321	-146.718
						0.22539	-141.858
						0.21862	-146.493
						0.29208	-101.365
						0.23804	-126.6
						0.2019	-145.46
						0.24763	-138.851
						0.23572	-149.062
						0.24214	-146.486
						0.23382	-150.092
						0.20149	-155.549
						0.22128	-141.078
						0.22972	-132.261
						0.21068	-141.967
						0.22738	-148.888
						0.21736	-135.453
						0.23581	-131.067
						0.22552	-143.103
						0.19791	-160.709
						0.21643	-148.467
						0.22043	-140.849
						0.20549	-145.439
						0.19427	-150.603
						0.24224	-127.327
						0.19388	-148.277
						0.20561	-136.475
						0.17416	-156.924
						0.18373	-151.165
						0.16628	-153.106
						0.18071	-136.951
						0.15615	-160.616
						0.17304	-137.451
						0.14386	-159.907
						0.13008	-163.369
						0.13975	-145.294
						0.13886	-143.561
						0.14339	-126.25
						0.13473	-124.41
						0.12856	-118.713
						0.15029	-80.5413
						0.2071	-59.2833
						0.16815	-56.2133
